# Supplementary material for: Few regulatory metabolites coordinate expression of central metabolic genes in Escherichia coli
Source: Mol Syst Biol. 2017 Jan 3;13(1):903. doi: 10.15252/msb.20167402 (PMC5293157; doi:10.15252/msb.20167402)
Supplement: Supplementary file 2 — Table EV1 [file MSB-13-903-s002.xlsx]

## Sheet: EV table 1 - promoters
TableEV 1: List of promoters used in this study.
Promoter name	Protein name (of first gene in operon)	Sequence Primer 1	Sequence Primer 2	Source	Backbone plasmid	Additional information
p139	promoter-less plasmid	N/A	N/A	Zaslaver et al., Pubmed ID 16862137		background fluorescence control
eda1	multifunctional 2-keto-3-deoxygluconate 6-phosphate aldolase and 2-keto-4-hydroxyglutarate aldolase and oxaloacetate decarboxylase	CGGGATCCGTTGTTGTCCGTCATCAGG	CCGCTCGAGACGATAACCGGTACAACCG	this study	pUA139
idnD	L-idonate 5-dehydrogenase	CGGGATCCTTTTACCACTCCCTGAAACG	CCGCTCGAGATCTATCGTCTGCTCGGTAA	this study	pUA139
ackA	acetate kinase A (propionate kinase 2)	CCGCTCGAGCGGCCACGTCTTTGAGTAA	CGGGATCCTGCATCGATGATGGCAAA	Zaslaver et al., Pubmed ID 16862137
gltA	citrate synthase	CCGCTCGAGTGCCTTTCAGCACATCCA	CGGGATCCCGATGGAGAATGGACGCT	Zaslaver et al., Pubmed ID 16862137
mqo	malate dehydrogenase (NADP-dependent)	CCGCTCGAGCAGTTTCCTGCTCCTCGG	CGGGATCCGGGCAACTTAGCGAGCTG	Zaslaver et al., Pubmed ID 16862137
gnd	gluconate-6-phosphate dehydrogenase, decarboxylating (1st module)	CCGCTCGAGAACCACGGCTTTCGATGT	CGGGATCCGGGGTTGCTGAAAAACGA	Zaslaver et al., Pubmed ID 16862137
tktA	transketolase 1 thiamin-binding, isozyme	not reported in paper	CGGGATCCGCCGTTTGCAGGTGAATC	Zaslaver et al., Pubmed ID 16862137
dcuB	dicarboxylate transporter DcuB	CGGGATCCAGACCAGAATGACCAGAC	CCGCTCGAGGAACGGTGTTTTTAATTTC	this study	pUA66
aceB	malate synthase A	CCGCTCGAGGACGGAAGAAGGGGATGC	CGGGATCCTGCTGAGGTACGTTTCGGA	Zaslaver et al., Pubmed ID 16862137
mdh	malate dehydrogenase (NAD-dependent)	CGGGATCCAGAGATAAGAACGACATCTG	CCGCTCGAGAGGCTGAAATAATGTTATGA	this study	pUA66
rrnB	16S rRNA	CCGCTCGAGCGCCAGGAGCTGAACAAT	CGGGATCCCGCCAGCGTTCAATCTG	Zaslaver et al., Pubmed ID 16862137
pykA	pyruvate kinase II	CCGCTCGAGTGACCGTGATAGATGTGCT	CGGGATCCATTATCGCGATCTGTTGCTG	this study	pUA66
edd	6-phosphogluconate dehydratase	CCGCTCGAGGGCGAGATAAGCAGAGCG	CGGGATCCGGCGATGATTACCCGTGA	Zaslaver et al., Pubmed ID 16862137
epd	erythrose 4-phosphate dehydrogenase	CGGGATCCGAGATGACTGAAGAAGGCCG	CCGCTCGAGGAAGCCATTTATCGCTACGC	Gerosa et al., Pubmed ID 23591774	pUA139
acnB	aconitate hydratase 2 (2nd module)	CCGCTCGAGGTAGAGGCGGCACAAAGC	CGGGATCCGGCCATTTGGTTTGCATC	Zaslaver et al., Pubmed ID 16862137
gntK	gluconate kinase 2 in GNT I system, thermoresistant	CCGCTCGAGCGTGGATGGAGGAAATCG	CGGGATCCGTATTGGCGCTGAACGCT	Zaslaver et al., Pubmed ID 16862137
pck	phosphoenolpyruvate carboxykinase	CCGCTCGAGCCAGGCGATCAGCAGGTA	CGGGATCCGAGTTCTTGCGGGGTCAA	Zaslaver et al., Pubmed ID 16862137
pgi	Phospho glucose isomerase	CCGCTCGAGATATCAGCGCTGCGGTTC	CGGGATCCCGGCGATCGTAACGTCTT	Zaslaver et al., Pubmed ID 16862137
tpiA	triosephosphate isomerase	CCGCTCGAGGCCAGCTCTTTACGCAGG	CGGGATCCCGAAAAGGGGCTGACCTT	Zaslaver et al., Pubmed ID 16862137
ppc	PEP carboxlase	CGGGATCCACTTACGGATAGTTTCTACG	CCGCTCGAGTTTAATGACGTAAATTCCTG	this study	pUA66
acs	acetyl-CoA synthase	CGGGATCCCATTTAATGGACACATTACC	CCGCTCGAGGTTTTTATTGTTTTTCACGA	this study	pUA66
ptsH	histidine protein (component of PTS)	CGGGATCCTGTTAAAAATGCGTAAAAA	CCGCTCGAGGTCACAGTAATTTCAGAAGTG	this study	pUA139
rrnD	16S rRNA	CCGCTCGAGTCGTCAGCGAAACAGCAA	CGGGATCCATAATGCGCCTCCGTTGA	Zaslaver et al., Pubmed ID 16862137
pfkB	6-phosphofructokinase II	CCGCTCGAGAAAACGGAATCATCGGCA	CGGGATCCGCGGTACAGCGCAGTTTT	Zaslaver et al., Pubmed ID 16862137
ppsA	PEP synthetase	GGATCCATCATTCATGCCGAGTTGG	CTCGAGGCGATCAACAGCATTATCCA	this study	pUA139
epd+Crp-Cra	synthetic epd promoter with scrambled Cra binding site (=Crp-reporter)	CGGGATCCGAGATGACTGAAGAAGGCCG	CCGCTCGAGGAAGCCATTTATCGCTACGC	this study	pUA139	full promoter sequence: GGATCCGAGATGACTGAAGAAGGCCGGTATCACTTCACAAGCTGACAATTTATTCCAGTTATTGTAGGGTTATTATTACGCCAGCCTGGAATAAAGCTTCCCACAAAAGGGGATAAAAGTGTGATGTGAGTCAGATAAATGTCTTCTTCGGCTGGACAAACATTCCTTTTATTCCACGTTTCGCTTATCCTCACGAGAGAACAACGTAAGATTAAATGTTCGACAATTAACCAATCAGTCGCAGTTTGCGACAGGTAAGGTTTCCCCGGACGATTTGCTGGATTACTCTGTCTGGCAAATTTGCTCAGGGAAAACCTTGCAGGAGATCTATGACCGTACGCGTAGCGATAAATGGCTTCCTCGAG
eutS	putative carboxysome structural protein, ethanol utilization	CCGCTCGAGTTATCCATGAGTCGCCGC	CGGGATCCTGGTAGAAGCGCAAACCC	Zaslaver et al., Pubmed ID 16862137
gntP	GntP family, gluconate transport protein, GNT III system (1st module)	CCGCTCGAGCCAACAAAGCCACCATTGA	CGGGATCCGGTAACCACGCCAGTTGC	Zaslaver et al., Pubmed ID 16862137
pdhR	transcriptional repressor for pyruvate dehydrogenase complex (GntR family) (1st module)	CCGCTCGAGTAACCCGGTCCCTATCGC	CGGGATCCGTTGGCGGATTTTGCTGT	Zaslaver et al., Pubmed ID 16862137
pgmI	phosphoglycerate mutase III, cofactor independent (3rd module)	CCGCTCGAGCACCAGTAACGCGATCCA	CGGGATCCTGGCGTTATCCTGCTGTTC	Zaslaver et al., Pubmed ID 16862137
ybhA	putative phosphatase	CCGCTCGAGTCGATGAAGGAAGCAGGG	CGGGATCCCGACAACCTGTGTCAGCG	Zaslaver et al., Pubmed ID 16862137
fbp	fructose-1,6-bisphosphatase I	CGGGATCCCCAGGATATCAACCAGTC	CCGCTCGAGTCAGGATAATCCGTAATTT	this study	pUA66
fumA	fumarase A	CGGGATCCTCAAATTCAGATACGCTAAC	CCGCTCGAGGATTTCAGAATTGTGTTTGT	this study	pUA66
yggF	fructose-1,6-bisphosphatase II	CGGGATCCCCATCAATTTTATTTTTGTC	CCGCTCGAGCATTTATAACGGCGTGAC	this study
aceE	pyruvate dehydrogenase (subunit of E1p component)	CGGGATCCCGAGATCTTTTTCTGGTAAAAATTATCC	CCGCTCGAGAGTTGGTCGATCAGATACT	this study	pUA139
fbaB	fructose bisphosphate aldolase I	CGGGATCCACATCATGAACGACAGCTTT	CCGCTCGAGAATTGTCATACAACGGTGCT	this study	pUA139
gapA	glyceraldehyde-3-phosphate dehydrogenase	CCGCTCGAGCAGCGGGGCATCGCAGATCAA	CGGGATCCTGCGACCGATACGGCCAAAACC	this study	pUA66
zwf	glucose-6-phosphate dehydrogenase	CGGGATCCCGCTCTGATTTGCTCAAATG	CCGCTCGAGCCGGCTTTTTCCAGTTGATA	this study	pUA139
fruB	Sugar Specific PTS family, fructose-specific enzyme IIA/FPr component (1st module)	CCGCTCGAGGCGAATCGCCTCTTCTTT	CGGGATCCGTCAAACGATTTCGCGCT	Zaslaver et al., Pubmed ID 16862137
gntR	transcriptional repressor for gluconate utilization (GalR/LacI familiy)	CCGCTCGAGGGCTGACCGTCATTTTGG	CGGGATCCGGCAATCTCCATCCATGC	Zaslaver et al., Pubmed ID 16862137
poxB	pyruvate dehydrogenase/oxidase FAD and thiamine PPi binding, cytoplasmic in absence of cofactors (1st module)	CCGCTCGAGTGACTCCCCAGATGCGTT	CGGGATCCCACAATGACGCTGACCGA	Zaslaver et al., Pubmed ID 16862137
pyrG	CTP synthetase	ACGCGTCGACCACGGGCTTCAAGAATGG	CGGGATCCGGCAACAGGTAAAACGGC	Zaslaver et al., Pubmed ID 16862137
ybhE	putative isomerase	CCGCTCGAGTCGATGAAGGAAGCAGGG	CGGGATCCCGACAACCTGTGTCAGCG	Zaslaver et al., Pubmed ID 16862137
kbl-const	kbl promoter without Lrp binding site (kbl-constitutive)	CGGGATCCTTTGCAGAAGTGTTAACGCG	CCGCTCGAGCTTGCTGCGCAGACGTAA	Gerosa et al., Pubmed ID 23591774	pUA139	full promoter sequence: TTTGCAGAAGTGTTAACGCGTTATCTCGTCGCGACCTATAAGTTTGGGTAATATGTGCTGGAATTTGCCCTGTCTGGAGAATCGCAatgCGTGGAGAATTTTATCAGCAGTTAACCAACGATCTGGAAACCGCACGGGCGGAAGGGTTGTTTAAAGAAGAGCGCATTATTACGTCTGCGCAGCAAG
fumC	fumarase C	CGGGATCCGCATGAATCAGTGAGGTG	CCGCTCGAGGGAAAATTGAAGTGGAAG	this study	pUA66
aroK	shikimate kinase I	CCGCTCGAGCGGGTTTGGCAACTGAAT	CGGGATCCATCACGCCACGACTGGTT	Zaslaver et al., Pubmed ID 16862137
fur	transcriptional repressor of iron transport (Fur family)	CCGCTCGAGGTGATGGTTGTCCGGCTC	CGGGATCCCGGAACTGACCGCTGAAC	Zaslaver et al., Pubmed ID 16862137
crp	catabolite activator protein (CAP), cyclic AMP receptor protein (CAMP-binding family)	CCGCTCGAGCCTGAGTTGCCGTCCATT	CGGGATCCAAGCGTGCTCTTGGATGG	Zaslaver et al., Pubmed ID 16862137
pfkA	6-phosphofructokinase I	CCGCTCGAGTTCCGGGATCGGATGTAA	CGGGATCCAGCGCAGAACGAACAACC	Zaslaver et al., Pubmed ID 16862137
epdIcd+Cra(epd)	synthetic epd promoter, with -35 to -10 box from icd promoter and Cra binding site from epd (=Cra-reporter 1)	CGGGATCCTTTCATGACGGCAAACAATAGGGTAGTAT	CCGCTCGAGGAAGCCATTTATCGCTACGC	this study	pUA139	full promoter sequence: TTTCATGACGGCAAACAATAGGGTAGTATTAGCTGAAGCGTTTCAGTCGATTAAATGTTCGACAATTAACCAATCAGTCGCAGTTTGCGACAGGTAAGGTTTCCCCGGACGATTTGCTGGATTACTCTGTCTGGCAAATTTGCTCAGGGAAAACCTTGCAGGAGATCTATGACCGTACGCGTAGCGATAAATGGCTTC
fumB	fumarase B (fumarate hydratase class I), anaerobic isozyme (1st module)	CCGCTCGAGTCGGCAACGCTAACGTAAT	CGGGATCCTTATTCTGCCGGGGTTGA	Zaslaver et al., Pubmed ID 16862137
gntT	GntP family, high-affinity gluconate permease in GNT I system	CCGCTCGAGCTGCTGAACGAATTCCCG	CGGGATCCACGAGGACGAGAGCGATG	Zaslaver et al., Pubmed ID 16862137
ptsG	multimodular PtsG: PTS family enzyme IIC, glucose-specific (1st module)	CCGCTCGAGACTGGCGCAGGTAACCAC	CGGGATCCTACGGATACCGGCAGCAT	Zaslaver et al., Pubmed ID 16862137
rpe	D-ribulose-5-phosphate 3-epimerase	CCGCTCGAGCAGGGCTTTTGCGGTATC	CGGGATCCGTGGACGAACTGCTGGCT	Zaslaver et al., Pubmed ID 16862137
acnA	aconitate hydratase 1	CGGGATCCAGTGACAATGAAACAGAAAC	CCGCTCGAGCAGGCTGTAGTAGTGGTAAG	this study	pUA139
zwf-const	native zwf promoter without transcription factor binding sites (=zwf-constitutive)	CGGGATCCCGTTTACAGTTTTCGCAAGC	CCGCTCGAGCCGGCTTTTTCCAGTTGATA	Gerosa et al., Pubmed ID 23591774	pUA139	full promoter sequence: CTCGATGGATCCCGTTTACAGTTTTCGCAAGCTCGTAAAAGCAGTACAGTGCACCGTAAGAAAATTACAAGTATACCCTGGCTTAAGTACCGGGTTAGTTAACTTAAGGAGAATGACATGGCGGTAACGCAAACAGCCCAGGCCTGTGACCTGGTCATTTTCGGCGCGAAAGGCGACCTTGCGCGTCGTAAATTGCTGCCTTCCCTGTATCAACTGGAAAAAGCCGGCTCGAGAGATCCTCTAGATTTAAGAAGGAGATATA
ptsA	General PTS family, enzyme I, phosphohistidine domain (1st module)	CCGCTCGAGTGGCTGCGGGAAGATTAC	CGGGATCCCTGCCGGTTTCACTGACC	Zaslaver et al., Pubmed ID 16862137
talA	transaldolase A (2nd module)	CCGCTCGAGGCTGTGTTGCCAGAGGCT	CGGGATCCAATATCGCCGCTGTCTGC	Zaslaver et al., Pubmed ID 16862137
galR	transcriptional repressor for galactose utilization (GalR/LacI family)	CCGCTCGAGTTCAGTGCCTGGGTGTCA	CGGGATCCGAAGCTTCGCTGGCTTTG	Zaslaver et al., Pubmed ID 16862137
idnR	IdnR transcriptional regulator	CCGCTCGAGGGCGAGCGGATATAACGA	CGGGATCCACCTGGACGGTGATGGAA	Zaslaver et al., Pubmed ID 16862137
eno2	enolase	CGGGATCCCAGGGGCTGGACGATTATAT	CCGCTCGAGACCGACGAAACCACCCTC	this study	pUA139
epdIcd+Cra(pykF)	synthetic epd promoter, with -35 to -10 box from icd promoter and Cra binding site from epd (=Cra-reporter 2)	CGGGATCCTTTCATGACGGCAAACAATAGGGTAGTAT	CCGCTCGAGGAAGCCATTTATCGCTACGC	this study	pUA139	full promoter sequence: TTTCATGACGGCAAACAATAGGGTAGTATTTCTTGAATGGTTTCAGCAGATTAAATGTTCGACAATTAACCAATCAGTCGCAGTTTGCGACAGGTAAGGTTTCCCCGGACGATTTGCTGGATTACTCTGTCTGGCAAATTTGCTCAGGGAAAACCTTGCAGGAGATCTATGACCGTACGCGTAGCGATAAATGGCTTC
galE	UDP-galactose 4-epimerase (1st module)	CCGCTCGAGCATCATGACCGTTTTGCAG	CGGGATCCGATGCGCCTGCCTGTATT	Zaslaver et al., Pubmed ID 16862137
icd	isocitrate dehydrogenase in e14 prophage, specific for NADP+ (2nd module)	CCGCTCGAGTGGGCTGGTTTTCAGGTT	CGGGATCCAGTTTGCCGTTTTGCAGG	Zaslaver et al., Pubmed ID 16862137
sdhC	succinate dehydrogenase , cytochrome b556	CCGCTCGAGTGCCTTTCAGCACATCCA	CGGGATCCCGATGGAGAATGGACGCT	Zaslaver et al., Pubmed ID 16862137
rpiA	ribosephosphate isomerase, constitutive	CCGCTCGAGGCGGTGGAACCTGTACCT	CGGGATCCATGAGTTAACCACGCGGC	Zaslaver et al., Pubmed ID 16862137
glpD	sn-glycerol-3-phosphate dehydrogenase FAD/NAD(P)-binding (aerobic)	CCGCTCGAGAATATCGACCAGCACCGC	CGGGATCCCGCCCCCTATCACAATCA	Zaslaver et al., Pubmed ID 16862137
pykF-const	pykF promoter with scrambled Cra binding site (pykF-constitutive)	CCGCTCGAGTGGTTCCTGCCCCAGAT	CGGGATCCGTTTTCGGTCCGATGGTG	Kochanowski et al., 2013	pUA66	full promoter sequence: TGGTTCCTGCCCCAGATCGCGCATTTCCAGCACAACTTTACCGACAACTCTGCACATTTCTCGGTACAGTTCATCCTCTTTTGTCCGATTTCCCATTCTTTATACCTATTTATCATGCCAACTATCAGCATATATCAATCTAACCAATTAAACAAAAATCAAACAAAATCAGACAAATAACGCGATAAATTATTTTAACTGTAGCAATTGAGCGATGATATATTTATACACCGGATGAACTTTCACTTATCCTCACACTGACAACTTCGGCACCAGACGTTGCGCAAACAGTGAAGTTTTTGCGTAACCTTTTCCCTGGAACGTTAAATCTTTGATAACAATTTATTGTCTAACAAGTTGTATATTTTTTGAAAC…
glpF	glycerol channel	CGGGATCCCGAGATCTACACCGAAGAAAATCAAC	CCGCTCGAGGAATGATCTAACAAACATGC	this study	pUA66
dam	DNA adenine methylase	CCGCTCGAGACCAGACATTCGCCCTTG	CGGGATCCCGTCAGGTACAGGCCGAT	Zaslaver et al., Pubmed ID 16862137
hupA	DNA-binding protein HU-alpha (HU-2)	CCGCTCGAGGCTGAGTGCGAAGAACGC	CGGGATCCGCCTGGGTTTTGGACAGTT	Zaslaver et al., Pubmed ID 16862137
gntR2	transcriptional repressor for gluconate utilization (GalR/LacI familiy)	CCGCTCGAGGGCTGACCGTCATTTTGG	CGGGATCCGGCAATCTCCATCCATGC	Zaslaver et al., Pubmed ID 16862137
pykF	pyruvate kinase I (formerly F), fructose stimulated (2nd module)	CCGCTCGAGTGGTTCCTGCCCCAGAT	CGGGATCCGTTTTCGGTCCGATGGTG	Zaslaver et al., Pubmed ID 16862137
rpoD	sigma D (sigma 70) factor of RNA polymerase , major sigma factor during exponential growth (2nd module)	CCGCTCGAGAGCGCACGCATGGTTTA	CGGGATCCTTCCGGCAGATGGTCATT	Zaslaver et al., Pubmed ID 16862137
galU	glucose-1-phosphate uridylyltransferase	CCGCTCGAGGAATCAATTGAGCCAGCGA	CGGGATCCTGGTTCCTAATCCCGCAA	Zaslaver et al., Pubmed ID 16862137
idnK	gluconokinase II	CCGCTCGAGCCAATCTATCGTCTGCTCGG	CGGGATCCACTCCCTGAAACGCCCAT	Zaslaver et al., Pubmed ID 16862137
rpoS	sigma S (sigma 38) factor of RNA polymerase, major sigmafactor during stationary phase	CCGCTCGAGGGCCTTTTCGTCAAAAACC	CGGGATCCCATGGGTAGCACCGGAAC	Zaslaver et al., Pubmed ID 16862137
seqA	negative modulator of initiation of replication, inhibits open complex formation, mutation in gene alters cell membrane	CCGCTCGAGGCCAAACAGACCGTGGAC	CGGGATCCACGCCGTAAAATGTCGGA	Zaslaver et al., Pubmed ID 16862137
sdhD	succinate:quinone oxidoreductase	CGGGATCCGCTATCTGGAAGAAACATTC	CCGCTCGAGTGGATCAAGATAGAAAACAG	this study	pUA139
epd-const	epd promoter without Crp binding site and with scrambled Cra binding site (=epd-constitutive)	CGGGATCCGGCTGGACAAACATTCCTTT	CCGCTCGAGGAAGCCATTTATCGCTACGC	Gerosa et al., Pubmed ID 23591774	pUA139	full promoter sequence: GGCTGGACAAACATTCCTTTTATTCCACGTTTCGCTTATCCTCACGAGAGAACAACGTAAGATTAAATGTTCGACAATTAACCAATCAGTCGCAGTTTGCGACAGGTAAGGTTTCCCCGGACGATTTGCTGGATTACTCTGTCTGGCAAATTTGCTCAGGGAAAACCTTGCAGGAGATCTATGACCGTACGCGTAGCGATAAATGGCTTC
glpK	glycerol kinase	CGGGATCCAATTTGATCGGAACTGATA	CCGCTCGAGTAATATGACTACGGGACAAT	this study	pUA66
dctA	DAACS family, C4-dicarboxylic acids transport protein	CCGCTCGAGTTGCTCGCCTATTTCAGGA	CGGGATCCTCGCCCACTCCCTATTGA	Zaslaver et al., Pubmed ID 16862137
ihfb	IHF transcriptional dual regulator	CCGCTCGAGTGACGAGAAAGATGCAATCG	CGGGATCCATTGCTGGGTGGCAAGTC	Zaslaver et al., Pubmed ID 16862137
phoB	response regulator in two-component regulatory system with PhoR (or CreC) , regulates Pi uptake (OmpR family) (1st module)	CCGCTCGAGTCTCCAGCAGCCAGTCAA	CGGGATCCCGGCTGAAAGCCATTTTG	Zaslaver et al., Pubmed ID 16862137
pgk	phosphoglycerate kinase	CCGCTCGAGTCGCTGGTTACTTTCCCG	CGGGATCCGTGCGATAACGAATGGGG	Zaslaver et al., Pubmed ID 16862137
rpoH	sigma H (sigma 32) factor of RNA polymerase; transcription of heat shock proteins induced by cytoplasmic stress	CCGCTCGAGTAGCTGCCCGGATGTAGG	CGGGATCCGGCTTGCCACGGTACAAC	Zaslaver et al., Pubmed ID 16862137
glpA	sn-glycerol-3-phosphate dehydrogenase FAD/NAD(P)-binding (anaerobic), large subunit (1st module)	CCGCTCGAGCAGCGCAATCGACGATAA	CGGGATCCATTGCGAGTCGCGAGTTT	Zaslaver et al., Pubmed ID 16862137
lpd	dihydrolipoamide dehydrogenase, FAD/NAD(P)-binding ; component of 2-oxodehydrogenase and pyruvate complexes	CCGCTCGAGATCGACGGTGCTGATGGT	CGGGATCCAAATCAGCGCAACGGAAG	Zaslaver et al., Pubmed ID 16862137
rpoE	sigma E (sigma 24 ) factor of RNA polymerase, response to periplasmic stress (TetR/ArcR family)	CCGCTCGAGGCCACTTTATGCTGATAGCG	CGGGATCCCCAGTGAAAGTCCGGCTG	Zaslaver et al., Pubmed ID 16862137
talB	transaldolase B (2nd module)	CCGCTCGAGCGCCGAAGAGCAGGTAAA	CGGGATCCGGCATCCTGCGGTTGATA	Zaslaver et al., Pubmed ID 16862137
sucA	2-oxoglutarate decarboxylase, thiamine requiring	CGGGATCCGTAAACCGTAGGCCTGATA	CCGCTCGAGCCAGAGAGGTAAGAAGAGTC	this study	pUA139
epdIcd	synthetic epd promoter, with -35 to -10 box from icd promoter and without Cra and Crp binding sites	CGGGATCCTTTCATGACGGCAAACAATAGGGTAGTATTCACGAGAGAACAACGTAAGATTA	CCGCTCGAGGAAGCCATTTATCGCTACGC	Gerosa et al., Pubmed ID 23591774	pUA139	full promoter sequence: TTTCATGACGGCAAACAATAGGGTAGTATTCACGAGAGAACAACGTAAGATTAAATGTTCGACAATTAACCAATCAGTCGCAGTTTGCGACAGGTAAGGTTTCCCCGGACGATTTGCTGGATTACTCTGTCTGGCAAATTTGCTCAGGGAAAACCTTGCAGGAGATCTATGACCGTACGCGTAGCGATAAATGGCTTC
gpmA	2,3-bisphosphoglycerate-dependent phosphoglycerate mutase	CGGGATCCCTTACGCCTTTCTCAGAC	CCGCTCGAGCTATTTTCGCTATGGTTATG	this study	pUA66
cyaA	adenylate cyclase	CCGCTCGAGCCAGAGTGCAAGTGGGCT	CGGGATCCACCTGTTGGAATGCAGGC	Zaslaver et al., Pubmed ID 16862137
kdgr	putative transcriptional repressor (IclR family)	CCGCTCGAGCTCTTCACCCAGCGCCT	CGGGATCCCCGGCAAAAGATGGATTG	Zaslaver et al., Pubmed ID 16862137
