# Supplementary material for: Few regulatory metabolites coordinate expression of central metabolic genes in Escherichia coli
Source: Mol Syst Biol. 2017 Jan 3;13(1):903. doi: 10.15252/msb.20167402 (PMC5293157; doi:10.15252/msb.20167402)
Supplement: Supplementary file 3 — Table EV2 [file MSB-13-903-s003.xlsx]

## Sheet: EV table 2 - conditions
Table EV2: List of conditions used in this study.
Growth rates were calculated across all promoter strains. Growth rates in corresponding metabolomics experiments were highly similar (less than 10% deviation). M9 minimal medium was prepared as described previously (Kochanowski et al, 2013, PNAS, Pubmed ID 23277571).
Condition	Condition abbreviated	mean growth rate	standard deviation growth rate	Quantification of intracellular metabolite concentration
		[h-1]	[h-1]
M9 minimal medium with 5g/L glucose	glucose	0.64	0.015	Yes
M9 minimal medium with 5g/L pyruvate	pyruvate	0.4	0.008	Yes
M9 minimal medium with 5g/L gluconate	gluconate	0.63	0.013	Yes
M9 minimal medium with 5g/L acetate	acetate	0.32	0.009	Yes
M9 minimal medium with 5g/L glycerol	glycerol	0.48	0.006	Yes
M9 minimal medium with 5g/L fructose	fructose	0.53	0.009	Yes
M9 minimal medium with 5g/L succinate	succinate	0.53	0.009	Yes
M9 minimal medium with 5g/L galactose	galactose	0.18	0.006	Yes
M9 minimal medium with 5g/L glucose and 2g/L casamino acids	glucose+CAA	1.11	0.014	Yes
M9 minimal medium with 5g/L mannose	mannose	0.41	0.014	Yes
M9 minimal medium with 5g/L glucose-6-phosphate (G6P)	G6P	0.81	0.028	Yes
M9 minimal medium with 5g/L lactate	lactate	0.38	0.012	Yes
M9 minimal medium with 5g/L N-acetyl-glucosamin (glcNAc)	glcNAc	0.61	0.031	Yes
M9 minimal medium with 5g/L gluconate and all 20 amino acids added as described in Zaslaver et al., Pubmed ID 16862137	gluconate+AA	1.49	0.046	No
M9 minimal medium with 5g/L fructose and all 20 amino acids added as described in Zaslaver et al., Pubmed ID 16862137	fructose+AA	1.33	0.043	No
M9 minimal medium with 5g/L sorbitol	sorbitol	0.49	0.014	Yes
M9 minimal medium with 5g/L mannitol	mannitol	0.57	0.014	Yes
M9 minimal medium with 2g/L glucose without chloramphenicol	Cmp 0 mueM	0.67	0.014	Yes
M9 minimal medium with 2g/L glucose with 0.75 microM chloramphenicol	Cmp 0.75 mueM	0.62	0.011	Yes
M9 minimal medium with 2g/L glucose and 1 microM chloramphenicol	Cmp 1 mueM	0.45	0.007	Yes
M9 minimal medium with 2g/L glucose and 2 microM chloramphenicol	Cmp 2 mueM	0.33	0.01	Yes
M9 minimal medium with 2g/L glucose and 4 microM chloramphenicol	Cmp 4 mueM	0.23	0.009	Yes
M9 minimal medium with 2g/L glucose and 6 microM chloramphenicol	Cmp 6 mueM	0.17	0.006	Yes
M9 minimal medium with 2g/L glucose and 8 microM chloramphenicol	Cmp 8 mueM	0.15	0.004	Yes
M9 minimal medium with 2g/L glucose and 10 microM chloramphenicol	Cmp 10 mueM	0.09	0.004	Yes
M9 minimal medium with 5g/L glucose and 5 mM cyclic AMP	5 mM cAMP	0.44	0.025	No
