# Supplementary material for: Few regulatory metabolites coordinate expression of central metabolic genes in Escherichia coli
Source: Mol Syst Biol. 2017 Jan 3;13(1):903. doi: 10.15252/msb.20167402 (PMC5293157; doi:10.15252/msb.20167402)
Supplement: Supplementary file 4 — Table EV3 [file MSB-13-903-s004.xlsx]

## Sheet: information
Table EV3: Steady state promoter activity.
Kochanowski et al, Few regulatory metabolites coordinate expression of central metabolic genes in Escherichia coli. 2016, MSB
EV table 3 - 1: original steady state promoter activity of 64 promoters in 26 conditions with error estimate
EV table 3 - 2: z-score normalized steady state promoter activity of 64 promoters in 26 conditions
EV table 3 - 3: log transformed and z-score normalized steady state promoter activity of 64 promoters in 26 conditions
EV table 3 - 4: steady state promoter activity in 6 additional stress conditions
EV table 3 - 5: steady state promoter activity of talA, pck, acs in M9 glucose with extracellular cyclic AMP (in wild-type and Crp deletion strain)
EV table 3 - 6: steady state promoter activity of talA, pck, acs in in 12 carbon source conditions in Crp deletion strain
EV table 3 - 7: parameters of error estimate

## Sheet: EV table 3 - 1
Original promoter activity during exponential growth calculated as described in the main text (OD-normalized GFP production rate, dGFP/dt/OD). For conditions 1-9, promoter activities are reported as average of two replicate experiments. Reproducibility of replicate experiments was high (median coefficient of variation: 0.122)
Promoter activities below detection level were set to 10. Promoters whose promoter activity never exceeded background levels in any of the tested conditions were omitted.
Standard deviations were estimated based on day-to-day reproducibility (appendix figure S3) following the approach by Keren et al, 2013. MSB (Pubmed ID 24169404). See also EV table 3 - 7.
	promoter activity																															standard deviation
	1	2	3	4	5	6	7	8	9	10	11	12	13	14	15	16	17	18	19	20	21	22	23	24	25	26	Condition number					1	2	3	4	5	6	7	8	9	10	11	12	13	14	15	16	17	18
	glucose	pyruvate	gluconate	acetate	glycerol	fructose	succinate	galactose	glucose+CAA	mannose	G6P	lactate	glcNAc	gluconate+AA	fructose+AA	sorbitol	mannitol	Cmp 0 mueM	Cmp 0.75 mueM	Cmp 1 mueM	Cmp 2 mueM	Cmp 4 mueM	Cmp 6 mueM	Cmp 8 mueM	Cmp 10 mueM	5 mM cAMP	Condition abbreviated					glucose	pyruvate	gluconate	acetate	glycerol	fructose	succinate	galactose	glucose+CAA	mannose	G6P	lactate	glcNAc	gluconate+AA	fructose+AA	sorbitol	mannitol	Cmp 0 mueM
Promoter name																															Promoter name
eda1	156.012	131.258	150.019	120.524	130.313	126.68	127.594	88.0611	184.683	111.24	135.883	107.253	123.042	171.378	164.764	100.964	115.775	129.558	114.188	108.034	88.0148	58.3176	46.3326	50.2513	23.5878	103.571					eda1	18.6141	15.9077	17.9574	14.7385	15.8047	15.4087	15.5084	11.211	21.7701	13.7288	16.4122	13.2956	15.0125	20.3025	19.5749	12.6125	14.2219	15.7224
idnD	22.3803	15.4046	394.059	21.8489	37.0337	26.4042	25.2965	22.2852	18.527	19.8543	10	22.3709	10.3448	41.3685	10	13.8996	18.7936	10.325	10	10	10	10	10	10	10	25.1764					idnD	3.84567	2.95324	45.5386	3.77986	5.57973	4.3356	4.20207	3.83392	3.36116	3.53009	2.19611	3.84452	2.24712	6.07349	2.19611	2.75013	3.39528	2.2442
ackA	33.822	91.9296	76.9422	32.9484	46.7593	37.994	51.285	26.5371	76.4022	22.1455	58.2904	64.2847	30.241	317.047	203.283	13.5062	28.7193	28.4622	34.1926	26.1868	27.5431	17.2614	10	14.7489	10	39.8111					ackA	5.20963	11.6313	10.0015	5.10821	6.68031	5.68964	7.18504	4.35155	9.94268	3.81663	7.96007	8.61883	4.79155	36.6571	23.8305	2.6962	4.61183	4.58133
mqo	451.088	571.445	629.798	413.141	262.109	387.879	325.656	143.225	901.604	231.457	401.59	332.325	511.031	546.574	351.261	292.465	397.44	508.271	321.988	270.661	172.76	88.5127	65.4263	61.1856	19.5888	317.791					mqo	52.2043	66.4841	73.4971	47.761	30.4162	44.8206	37.6425	17.2142	106.767	26.9717	46.4147	38.4073	59.2829	63.5118	40.5848	33.8542	45.9318	58.9555
gnd	503.815	375.928	424.682	327.901	332.672	340.237	347.877	232.574	554.177	262.207	367.196	273.838	367.251	522.819	470.735	271.185	247.783	369.189	226.327	177.89	123.639	73.1217	42.6442	44.9301	14.1212	241.59					gnd	58.4271	43.4346	49.1091	37.8999	38.447	39.316	40.195	27.0967	64.4193	30.4272	42.424	31.7414	42.4305	60.6829	54.5166	31.4414	28.8028	42.6546
tktA	410.805	383.079	423.465	276.258	333.754	331.582	461.856	156.121	705.08	531.095	456.983	290.669	341.117	709.819	712.046	270.761	314.124	361.341	375.912	309.312	211.289	121.297	84.606	81.9887	34.9252	244.742					tktA	47.4885	44.2635	48.9668	32.0154	38.5713	38.322	53.4707	18.6261	82.6195	61.6674	52.8973	33.6501	39.4172	83.1964	83.4676	31.3933	36.323	41.7475
dcuB	47.7301	92.4803	31.442	167.678	84.7329	55.2832	260.491	176.715	69.5892	92.2472	39.0529	205.142	23.8604	62.7003	54.6332	39.8082	37.325	29.3929	15.0894	10	10	10	10	10	10	79.8394					dcuB	6.7889	11.6911	4.93249	19.8953	10.8493	7.62815	30.2336	20.8905	9.19938	11.6658	5.81047	24.037	4.02751	8.44503	7.55627	5.89644	5.61311	4.69155
aceB	1649.86	1407.2	1412.62	1124.74	1537.71	1107.68	1582.02	1049.12	1743.09	858.993	1236.6	1696.71	1178.03	2011.41	1630.89	1202.12	1117.62	1427.68	1995.62	1519.78	1104.9	887.754	562.595	500.341	365.547	967.687					aceB	201.503	170.43	171.121	134.641	187.111	132.496	192.791	125.148	213.502	101.495	148.757	207.529	141.356	248.184	199.065	144.397	133.745	173.043
mdh	210.052	279.573	239.225	208.838	283.635	263.517	330.524	167.504	242.554	236.171	130.017	271.371	159.894	218.416	174.216	236.479	214.978	176.113	144.676	95.2811	76.7177	50.1228	35.4612	31.2113	17.6945	231.665					mdh	24.583	32.3909	27.8419	24.4479	32.8515	30.5751	38.2006	19.8762	28.2155	27.4996	15.7725	31.4624	19.0401	25.5147	20.6151	27.5341	25.1315	20.8242
rrnB	4566.33	2108.33	3461.61	1220.05	1749.59	2320.56	3235.48	503.975	9577.24	1176.28	4660.62	1426.52	2853.91	14706.5	9714.57	995.826	2835.66	3818.68	4720.8	5659.97	4225.14	2482.47	364.788	1916.29	470.075	2069.61					rrnB	581.759	260.756	437.448	146.663	214.339	288.349	407.86	58.446	1219.52	141.134	594.041	172.895	357.95	1833.66	1236.5	118.486	355.564	484.155
epd	350.314	185.662	414.316	116.658	518.055	2090.82	259.517	95.0217	918.083	144.615	861.327	154.602	307.263	1612.11	2301.66	152.227	313.878	320.435	481.545	279.931	156.401	93.9229	53.6801	44.8822	18.6379	471.042					epd	40.4757	21.8782	47.8982	14.3179	60.1168	258.483	30.1238	11.9671	108.81	17.3661	101.783	18.4596	35.5396	196.653	285.889	18.1993	36.2949	37.0447
acnB	994.72	1275.53	991.746	1084.53	665.073	566.555	1225.3	511.418	1535.06	521.97	744.243	730.997	522.025	1664.7	1071.49	643.515	661.023	846.519	858.117	842.956	567.103	401.091	278.255	251.868	126.141	659.36					acnB	118.347	153.688	117.976	129.588	77.7617	65.8989	147.327	59.3288	186.772	60.582	87.3954	85.7779	60.5885	203.41	127.952	75.1533	77.2712	99.955
gntK	10	10	382.481	10	12.8639	10	10	10	10	10	10	10	10	2184.56	10	10	10	10	13.2439	10	10	10	10	10	10	10					gntK	2.19611	2.19611	44.1941	2.19611	2.60731	2.19611	2.19611	2.19611	2.19611	2.19611	2.19611	2.19611	2.19611	270.657	2.19611	2.19611	2.19611	2.19611
pck	18.6677	354.48	104.267	354.001	239.361	117.214	325.011	193.654	38.1869	184.185	17.1455	517.448	24.8228	79.9156	79.9671	134.668	52.8118	14.1752	18.0175	10	10	10	10	10	10	208.112					pck	3.37919	40.9559	12.9712	40.9006	27.8572	14.3784	37.5687	22.7625	5.71168	21.715	3.18266	60.0447	4.14469	10.3253	10.3309	16.2796	7.35453	2.78769
pgi	409.707	266.52	379.566	412.104	337.742	258.402	300.409	265.905	535.628	265.901	419.285	274.717	329.098	509.647	286.648	222.779	296.697	326.268	287.781	189.148	148.684	88.575	59.433	56.7924	26.1645	210.418					pgi	47.3605	30.9142	43.8561	47.64	39.0292	29.9981	34.7583	30.8446	62.207	30.8442	48.4784	31.8409	38.0371	59.1186	33.1934	26.0015	34.3356	37.7127
ppc	2093.68	867.535	2052.6	971.36	1276.97	1539.06	985.542	832.099	1647.99	858.969	1909.34	674.258	1693.13	1266.13	1234.61	1053.11	1674.2	1698.13	920.107	719.771	443.211	272.343	168.78	146.737	76.1874	896.518					ppc	258.854	102.55	253.525	115.435	153.87	187.284	117.203	98.177	201.262	101.492	234.968	78.8751	207.068	152.497	148.505	125.649	204.633	207.712
acs	10	103.851	10	174.136	95.166	44.053	120.777	138.183	10	90.5442	10	216.233	10	10	10	46.5571	14.3511	10	10	10	10	10	10	10	10	64.288					acs	2.19611	12.926	2.19611	20.6063	11.9828	6.37654	14.766	16.6633	2.19611	11.4808	2.19611	25.2713	2.19611	2.19611	2.19611	6.65767	2.81158	2.19611
ptsH	437.21	172.663	192.358	110.763	195.398	235.426	163.986	98.7042	461.011	185.454	202.097	128.968	355.255	349.704	292.224	235.768	336.326	390.674	736.097	576.142	390.024	288.473	165.324	137.496	72.5941	586.929					ptsH	50.5758	20.444	22.619	13.677	22.9558	27.4161	19.4895	12.3671	53.3712	21.8553	23.6988	15.6581	41.0451	40.4054	33.8269	27.4544	38.8666	45.1452
rrnD	11305.6	5987.95	10243.3	2395.75	4262.81	4471.18	8024.14	1447.94	31828.5	3202.53	15937.9	2985.21	8413.72	43468.3	38108	4572.65	7616.64	10900.6	12203	10243.1	5890.84	3531.55	2297.6	2074.46	954.442	5546.01					rrnD	1431.04	766.009	1301.58	298.142	542.177	569.359	1025.56	175.629	3604.68	403.548	1975.04	375.118	1074.56	4594.45	4158.22	582.583	974.082	1381.89
ppsA	58.1995	289.225	69.4457	144.473	67.6621	12.5315	144.113	61.0392	26.3219	49.0321	10	367.256	38.5767	10.9391	10	48.6752	36.7971	38.8901	29.2895	11.8125	14.4552	10	10	10	10	55.4134					ppsA	7.95005	33.486	9.18369	17.3506	8.98868	2.5609	17.3113	8.26257	4.32571	6.93425	2.19611	42.431	5.75618	2.33397	2.19611	6.89444	5.55261	5.79192
epd+Crp-Cra	5559.99	9903.96	7563.14	9618.58	9629.97	8615.13	12414.3	6558.73	7154.11	8081.58	2701.33	10714.5	5438.4	10450.2	12654.3	7058.47	6534.54	4761.46	5162.9	2901.31	1538.03	781.257	348.461	270.934	86.8389	8571.79					epd+Crp-Cra	710.77	1259.86	967.305	1224.64	1226.04	1099.8	1564.26	839.331	915.358	1032.8	338.012	1359.22	695.038	1326.93	1592.85	903.178	836.232	607.167
gntP	22.1873	60.9748	35.7627	120.955	80.9114	64.048	121.584	41.9051	23.1011	69.6771	12.2925	105.924	26.2973	62.8958	39.9588	40.8843	31.8082	11.5859	22.2177	10	10	10	10	10	10	57.0635					gntP	3.82181	8.25549	5.43375	14.7854	10.4336	8.59287	14.8539	6.13422	3.93449	9.20898	2.52733	13.1512	4.32275	8.46648	5.91356	6.01862	4.9753	2.42711
pgmI	79.0448	21.0653	81.3122	10.285	64.5331	93.3698	27.4664	16.8872	112.98	25.2709	107.811	12.2746	54.4975	114.833	118.578	39.8	56.6644	65.5023	66.2054	34.1061	22.267	13.9905	10	10.3948	10	38.5382					pgmI	10.2305	3.68228	10.4772	2.2383	8.64605	11.7877	4.46278	3.14896	13.918	4.19899	13.3562	2.5248	7.54125	14.1194	14.5268	5.89551	7.78074	8.75225
fbp	64.4861	99.2491	53.6392	75.9946	45.2587	25.7295	84.6222	34.976	101.526	37.8245	43.514	80.6248	45.6412	64.7434	32.2986	40.7148	49.2132	51.3573	51.4862	31.439	24.194	13.0512	10	10	10	36.2771					fbp	8.64091	12.4262	7.44623	9.89827	6.51207	4.25438	10.8372	5.34309	12.6735	5.67027	6.31584	10.4024	6.555	8.66911	5.03254	5.9994	6.95444	7.19307
fumA	92.4042	130.428	76.0514	169.475	129.65	97.6264	146.111	110.626	67.5585	123.698	38.1989	178.286	47.1819	86.5592	34.759	99.9748	67.6073	49.6294	49.7772	33.2577	25.2124	15.162	10	10	10	116.179					fumA	11.6828	15.8172	9.90446	20.093	15.7324	12.25	17.5298	13.6622	8.97735	15.084	5.71306	21.0638	6.72761	11.0478	5.31804	12.5051	8.98269	7.00082
gapA	4892.32	1809.57	4536.88	1883	3127.21	4025.92	2973.76	1303.49	7137.95	2282.11	4839.58	1403.1	3514.38	9400.39	8810.49	2413.19	3312.61	3922.37	3834.65	2692.44	1665.82	845.747	463.915	411.337	160.132	3082.17					gapA	624.189	222.077	577.922	231.562	393.694	511.243	373.621	157.236	913.301	283.343	617.331	169.907	444.352	1197.62	1124.22	300.414	417.952	497.711
zwf	140.953	91.3598	157.912	54.8877	98.1363	89.0238	75.4601	49.1131	163.315	59.923	142.33	75.8155	114.058	183.322	138.045	63.5807	84.7218	114.195	119.028	92.9878	64.1015	43.1736	29.0483	25.08	10.8003	78.203					zwf	16.9658	11.5694	18.8226	7.58442	12.3054	11.3156	9.84002	6.94328	19.4157	8.13983	17.1163	9.87875	14.0352	21.6197	16.6482	8.54163	10.848	14.05
fruB	28.8984	10	41.4452	10	62.7358	2100.53	15.579	10.8437	83.439	15.9982	144.758	10	30.796	264.635	2833.72	22.3333	39.931	28.6536	58.7576	21.5707	15.2841	10	10	10	10	46.4865					fruB	4.63306	2.19611	6.08217	2.19611	8.44892	259.744	2.97647	2.32011	10.7086	3.03209	17.3818	2.19611	4.85677	30.7012	355.311	3.83987	5.9104	4.60404
gntR	85.3768	79.567	99.1478	80.3855	87.4016	73.8469	87.4097	49.2569	115.336	73.0048	103.308	83.5009	69.5514	122.65	61.3582	64.2543	67.4163	82.5717	82.9355	46.0287	10	18.4487	11.3646	10	10	63.899					gntR	10.9192	10.2873	12.4152	10.3764	11.1393	9.66414	11.1402	6.95931	14.1741	9.5723	12.8671	10.7153	9.19524	14.9699	8.29763	8.6155	8.96179	10.6142
pyrG	385.958	370.136	408.292	212.446	310.1	259.869	378.281	141.469	877.578	216.277	435.43	283.732	294.799	1180.11	1126.34	192.822	257.71	324.551	366.974	296.523	188.395	133.961	76.2479	80.3566	34.7117	206.562					pyrG	44.5976	42.7642	47.1955	24.8494	35.8633	30.1635	43.7072	17.0223	103.792	25.2762	50.3672	32.8625	34.1196	141.618	134.842	22.6704	29.9201	37.516
kbl-const	226.721	154.437	188.211	142.344	179.014	154.746	193.333	91.424	328.02	130.926	214.995	152.308	173.892	368.293	306.669	135.309	145.187	184.299	157.747	116.773	78.84	49.9678	34.1781	28.1145	10.3183	126.246					kbl-const	26.442	18.4415	22.16	17.1178	21.1441	18.4754	22.7269	11.5764	37.9135	15.8715	25.1334	18.2082	20.5794	42.551	35.4718	16.3496	17.4287	21.7276
aroK	606.024	452.173	569.429	332.03	415.645	347.771	591.356	202.284	1077.75	300.95	603.436	446.52	443.948	955.115	904.824	319.865	406.186	522.351	671.761	574.826	392.838	281.4	169.646	163.192	90.1209	312.477					aroK	70.6335	52.3318	66.2428	38.3734	48.0533	40.1827	68.871	23.7195	128.738	34.8199	70.3223	51.6678	51.3659	113.412	107.166	36.9795	46.9501	60.6273
fur	189.162	234.808	223.34	193.146	242.642	182.615	270.99	123.779	324.163	159.404	172.459	282.621	150.982	429.436	320.419	169.425	149.095	163.908	165.492	108.31	81.3617	61.5098	37.1823	35.3968	13.5955	166.905					fur	22.2652	27.3469	26.0643	22.7062	28.2253	21.5416	31.4193	15.0929	37.4715	18.9863	20.4216	32.7364	18.0629	49.6653	37.0429	20.0875	17.8564	19.4809
crp	475.084	577.365	482.617	449.81	408.734	297.987	566.59	261.649	708.724	308.235	377.715	529.86	377.332	619.397	559.033	344.37	350.403	404.984	465.325	423.648	311.664	198.089	148.736	117.923	63.4282	343.159					crp	55.0296	67.1932	55.9188	52.0542	47.2471	34.4824	65.9031	30.3643	83.0631	35.6505	43.6417	61.5204	43.5972	72.2433	64.9995	39.7913	40.4859	46.8099
pfkA	108.2	108.778	128.656	81.2356	110.275	97.0649	100.268	55.398	125.093	81.9314	107.382	95.4615	84.9339	195.536	128.168	80.6664	94.1683	90.3152	101.601	67.67	57.6084	41.9757	32.5075	35.345	17.1949	77.5214					pfkA	13.3985	13.4613	15.6241	10.4689	13.624	12.189	12.5369	7.64085	15.2359	10.5446	13.3096	12.0149	10.8711	22.9711	15.5709	10.407	11.8744	11.4559
epdIcd+Cra(epd)	146.47	59.3755	172.265	45.59	105.432	545.149	94.4862	28.2171	433.902	56.3757	629.432	55.2558	109.485	546	714.321	67.8377	102.309	136.44	190.268	126.056	86.6883	50.0982	34.6	28.9452	15.7929	72.2062					epdIcd+Cra(epd)	17.5691	8.07957	20.4002	6.54927	13.0978	63.3418	11.909	4.55221	50.1882	7.74886	73.453	7.62513	13.5382	63.4434	83.7447	9.00789	12.7586	16.473
gntT	38.3964	26.106	360.446	29.7556	48.2778	33.2897	37.1072	38.9771	34.0526	37.6376	16.7614	40.0741	28.778	683.606	16.4923	24.6216	45.8419	33.3231	36.2256	15.3271	10.9155	10	10	10	10	44.5441					gntT	5.7356	4.29974	41.6442	4.73437	6.85008	5.14788	5.58817	5.80184	5.23635	5.6489	3.13251	5.92666	4.61879	80.0094	3.09722	4.12025	6.57751	5.15176
ptsG	572.815	511.385	517.844	483.894	579.45	680.665	599.346	379.843	467.2	1020.18	133.388	394.555	621.387	748.12	769.79	918.183	937.207	492.575	405.549	177.113	78.07	51.2872	17.5335	12.9706	10	2054.1					ptsG	66.6482	59.3249	60.0918	56.0697	67.4429	79.6523	69.8306	43.8882	54.1	121.528	16.14	45.5962	72.483	87.8692	90.5212	108.823	111.185	57.0961
talA	51.3677	112.83	67.4109	169.758	128.36	85.7097	128.542	100.664	24.2077	98.9916	26.0304	196.008	41.0348	18.7264	38.7598	76.7175	46.7857	37.8409	38.7	10	10	10	10	10	10	106.724					talA	7.19423	13.9017	8.9612	20.1243	15.5918	10.9554	15.6117	12.58	4.06989	12.3983	4.29065	23.0234	6.03568	3.38669	5.77707	9.97703	6.68327	5.67215
epdIcd+Cra(pykF)	563.567	185.433	614.744	137.407	417.342	661.04	282.396	122.614	1093.71	267.829	884.572	164.261	425.734	1201.09	1363.11	295.356	383.851	483.786	554.631	402.104	285.01	160.361	97.3295	98.1131	45.7878	275.715					epdIcd+Cra(pykF)	65.5415	21.8529	71.6829	16.5785	48.2514	77.2732	32.7109	14.9659	130.741	31.062	104.657	19.5197	49.2321	144.266	164.813	34.1831	44.3531	56.0569
galE	233.629	210.679	221.922	208.449	210.646	184.287	276.962	1097.52	809.27	1101.18	230.652	219.473	184.845	792.418	1025.26	156.537	178.697	197.262	166.352	108.464	64.5865	32.5179	19.7256	21.3413	10	173.392					galE	27.2148	24.6527	25.9058	24.4046	24.6491	21.7263	32.0951	131.219	95.3669	131.679	26.8816	25.6326	21.788	93.2964	122.163	18.6717	21.1091	23.1624
icd	517.459	806.573	587.468	672.127	533.131	358.51	779.714	338.027	682.323	460.039	366.479	804.883	397.557	712.459	500.182	435.307	372.884	466.493	641.981	686.568	561.794	440.883	275.784	259.98	114.426	387.253					icd	60.046	95.0354	68.4045	78.6167	61.9097	41.4207	91.7375	39.062	79.8536	53.2568	42.3412	94.8276	45.9454	83.5179	57.9966	50.3527	43.0821	54.0168
sdhC	380.851	1213.26	575.876	1307.15	654.117	624.975	1128.71	392.365	480.291	615.151	120.28	1059.61	375.659	807.534	582.734	578.518	457.935	323.534	307.832	224.491	112.94	95.9773	44.4422	29.3888	11.1548	561.933					sdhC	44.0051	145.804	67.0147	157.7	76.4353	72.9155	135.14	45.3417	55.6441	71.7318	14.7119	126.463	43.4035	95.1534	67.8366	67.3312	53.0093	37.3994
rpiA	175.374	135.509	179.584	118.932	154.307	126.969	138.231	78.989	242.918	113.035	178.963	133.164	133.743	262.428	221.551	114.466	117.265	154.336	152.738	127.541	99.1162	72.7018	44.0824	41.8399	15.8032	108.319					rpiA	20.7427	16.3714	21.207	14.5652	18.4273	15.4402	16.6685	10.2244	28.2563	13.9239	21.1384	16.1156	16.1787	30.4521	25.8645	14.0796	14.384	18.4304
glpD	20.175	31.4493	14.6768	72.0811	812.841	22.9463	36.0857	20.0106	22.6598	23.7305	11.2393	86.5401	11.118	23.7833	13.0118	26.4621	15.4939	14.5893	17.8169	10	10	10	10	10	10	38.499					glpD	3.57057	4.93333	2.85562	9.47151	95.8061	3.91546	5.47091	3.54982	3.88017	4.01164	2.37736	11.0457	2.35986	4.01809	2.62787	4.34254	2.96515	2.84382
pykF-const	212.811	139.916	225.108	107.134	167.336	139.612	155.786	101.645	254.114	119.78	224.863	115.698	149.638	273.01	147.135	129.812	155.814	180.827	124.96	86.6075	60.8294	43.6849	23.4552	22.2363	10	131.032					pykF-const	24.8901	16.8526	26.2616	13.2827	19.8578	16.8193	18.5894	12.6865	29.5151	14.6576	26.2343	14.2135	17.9158	31.6478	17.6418	15.7501	18.5925	21.3441
glpF	12.9265	144.285	33.9028	497.308	3064.24	114.771	238.779	145.649	10	158.195	10	711.79	12.4718	41.6521	16.6418	150.213	31.4928	10	22.3258	10	10	10	10	10	10	246.784					glpF	2.61603	17.33	5.219	57.6562	385.455	14.1127	27.7919	17.4792	2.19611	18.8536	2.19611	83.4364	2.55252	6.10559	3.11683	17.9787	4.93843	2.19611
hupA	277.716	250.555	279.945	130.631	230.913	228.789	267.455	128.474	301.728	164.374	274.489	194.763	199.953	377.661	326.82	188.297	184.653	250.84	352.271	377.349	371.237	367.641	280.685	280.567	176.368	219.665					hupA	32.1805	29.1145	32.4331	15.8393	26.9107	26.6732	31.0197	15.6043	34.9085	19.5321	31.8151	22.8854	23.4609	43.6354	37.776	22.1696	21.7667	29.1466
gntR2	99.3217	86.3592	115.919	84.759	93.5933	75.1422	101.352	50.5963	141.89	72.6335	81.9255	88.7228	79.1531	123.406	97.646	79.9996	68.8602	80.569	75.4514	47.0872	34.4844	18.785	11.1342	10.3927	10	72.0291					gntR2	12.4341	11.026	14.2376	10.8521	11.812	9.80537	12.6546	7.10847	17.0682	9.53179	10.5439	11.2829	10.2423	15.0522	12.2521	10.3344	9.1197	10.3964
pykF	181.621	42.2745	199.602	49.25	135.194	162.68	79.8248	48.8674	248.239	83.6695	302.57	50.9059	120.177	289.842	197.876	87.4773	121.972	152.241	122.559	83.7144	56.8062	33.2098	22.469	18.8798	10	95.8985					pykF	21.4318	6.17598	23.4219	6.95854	16.3371	19.346	10.3154	6.91588	28.8541	10.7336	35.0045	7.14289	14.7007	33.5562	23.2305	11.1476	14.8961	18.2008
galU	163.716	110.966	151.155	91.9446	116.743	105.389	142.857	54.2081	325.158	82.1028	207.69	85.0725	122.894	516.69	351.988	75.136	105.217	135.85	130.912	98.2154	70.2902	36.6413	23.612	28.1031	10	74.1015					galU	19.4598	13.6991	18.0819	11.6329	14.3271	13.0932	17.1739	7.50923	37.5856	10.5632	24.3202	10.8862	14.9964	59.9546	40.6685	9.80469	13.0745	16.4086
idnK	44.0473	77.6115	853.942	83.4292	73.8549	60.1367	65.6637	66.2703	32.7167	57.1097	21.2984	84.551	39.2946	57.4756	18.4626	46.2232	46.8914	38.1997	30.9127	17.8003	14.404	10	10	10	10	69.0651					idnK	6.3759	10.0744	100.871	10.7075	9.66501	8.16333	8.76993	8.83636	5.08126	7.82987	3.71137	10.8295	5.838	7.87023	3.3529	6.62026	6.6951	5.71315
seqA	418.805	439.066	437.584	352.648	397.579	338.587	401.43	256.782	445.055	291.139	343.079	381.173	328.914	472.232	368.85	292.388	300.318	354.12	284.073	177.516	120.113	74.2018	40.686	39.742	19.7452	275.105					seqA	48.4223	50.7933	50.6196	40.7446	45.9479	39.1263	46.3961	29.8156	51.4959	33.7035	39.6428	44.0424	38.016	54.6931	42.6153	33.8455	34.7479	40.9143
epd-const	684.033	572.381	713.516	525.396	545.469	505.851	648.004	356.204	973.235	449.021	597.475	533.939	546.302	750.279	818.566	457.544	478.358	580.457	494.231	372.972	256.337	143.892	88.8817	78.6084	40.1233	421.532					epd-const	80.0612	66.5962	83.6466	60.9893	63.3801	58.6684	75.6959	41.1546	115.668	51.9615	69.6058	62.0059	63.4793	88.1332	96.5105	52.9633	55.4159	67.5637
dctA	79.4485	114.475	114.49	173.697	118.845	101.732	517.77	100.309	147.793	103.12	47.4276	168.36	58.7521	209.093	282.69	83.2065	70.5595	54.8092	60.7179	29.7999	22.7537	10	10	10	10	101.398					dctA	10.2744	14.0805	14.0821	20.5579	14.5558	12.6959	60.083	12.5413	17.7138	12.8467	6.75508	19.9703	8.01092	24.4763	32.7443	10.6833	9.30538	7.57574
ihfb	565.084	459.555	566.64	351.375	390.902	373.055	502.971	175.743	1264.93	265.964	604.349	360.39	454.73	1212.51	1051.48	306.001	374.525	487.396	545.924	479.147	412.966	219.042	161.94	148.854	78.2384	312.185					ihfb	65.7229	53.1999	65.9091	40.5979	45.1716	43.1019	58.327	20.7834	152.344	30.8514	70.432	41.6378	52.6323	145.71	125.444	35.3956	43.2722	56.4835
rpoH	1032.11	927.252	1059.14	1014.36	850.582	766.853	1084.4	466.603	1244.99	610.518	927.338	1141.38	821.289	1297.14	1207.76	693.698	768.364	854.387	679.424	483.47	339.131	182.72	127.618	116.099	50.4825	689.069					rpoH	123.019	109.949	126.403	120.8	100.456	90.1615	129.572	54.0297	149.819	71.1741	109.959	136.736	96.8457	156.429	145.11	81.2352	90.3465	100.926
glpA	18.4215	90.7398	65.2259	249.306	1469.82	88.6466	198.506	72.6406	21.6167	123.566	10	315.999	10.2128	77.4749	82.5063	89.6985	35.9677	11.7583	22.7014	10	10	10	10	10	10	102.089					glpA	3.34764	11.502	8.72198	28.974	178.424	11.2746	23.3004	9.53256	3.75102	15.0696	2.19611	36.5373	2.22765	10.0595	10.6071	11.3889	5.45734	2.45169
lpd	1000.28	1201.32	939.971	735.194	563.056	671.914	981.844	363.219	1232.74	530.824	702.666	750.312	702.831	1237.74	865.017	601.907	676.205	819.313	620.035	587.962	393.894	269.323	157.346	158.388	57.3302	511.052					lpd	119.042	144.296	111.529	86.2902	65.4804	78.5908	116.742	41.9645	148.269	61.635	82.3258	88.1372	82.3459	148.901	102.239	70.1385	79.1112	96.6024
rpoE	431.625	310.38	314.034	237.379	263.301	251.135	270.874	230.016	611.212	220.986	354.408	274.345	324.966	385.661	325.074	220.825	261.778	368.279	346.361	271.526	190.237	100.204	74.0496	81.7111	40.4527	197.447					rpoE	49.9215	35.8953	36.3127	27.6349	30.5507	29.1798	31.4062	26.8104	71.2577	25.8014	40.9476	31.7988	37.5635	44.5631	37.5759	25.7834	30.3788	42.5493
talB	345.238	295.187	384.959	194.923	355.889	262.122	320.125	157.695	566.453	223.233	296.945	295.756	259.351	712.741	557.018	251.145	241.611	295.513	332.477	224.519	173.862	120.228	80.8191	67.9673	40.568	227.79					talB	39.8912	34.1638	44.4816	22.9032	41.1183	30.4176	37.0092	18.7987	65.8867	26.0523	34.3639	34.2286	30.1051	83.5522	64.7587	29.1809	28.1097	34.2009
epdIcd	2413.6	2234.12	2312.03	1854.57	1993.81	1863.09	2478.9	1304.4	3602.59	1594.49	2215.45	2018.92	1955.51	3088.79	3531.3	1674.58	1769.63	2064.05	1850.61	1400.17	953.775	561.707	363.156	313.968	151.16	1609.16					epdIcd	300.468	277.1	287.239	227.887	245.903	228.989	308.98	157.351	455.893	194.391	274.673	249.158	240.943	388.667	446.566	204.682	216.923	255.01
cyaA	1278.29	1125.8	977.164	728.472	606.359	729.644	851.318	568.517	1803.39	871.98	1257.38	739.429	1375.02	1256.36	1285.29	886.582	1130.28	1425.88	1193.27	932.893	635.566	406.653	272.626	246.853	143.145	730.641					cyaA	154.037	134.775	116.158	85.4698	70.6738	85.6128	100.547	66.1337	221.279	103.1	151.387	86.8073	166.33	151.259	154.925	104.906	135.338	172.813
kdgr	352.955	297.255	295.392	303.001	175.854	271.84	357.144	148.737	402.563	156.172	171.278	220.737	168.269	336.784	296.087	218.854	197.245	179.545	141.901	110.626	85.5033	46.9519	29.442	29.1034	13.0647	162.508					kdgr	40.78	34.3991	34.1871	35.0536	20.7957	31.5154	41.2631	17.8171	46.528	18.6317	20.2915	25.7737	19.9604	38.9192	34.2663	25.5635	23.1604	21.2027
[truncated: 9 more columns]

## Sheet: EV table 3 - 2
original promoter activity, z-score normalized (but not log transformed). Same data as in main figure 1A
	1	2	3	4	5	6	7	8	9	10	11	12	13	14	15	16	17	18	19	20	21	22	23	24	25	26	Condition number
	glucose	pyruvate	gluconate	acetate	glycerol	fructose	succinate	galactose	glucose+CAA	mannose	G6P	lactate	glcNAc	gluconate+AA	fructose+AA	sorbitol	mannitol	Cmp 0 mueM	Cmp 0.75 mueM	Cmp 1 mueM	Cmp 2 mueM	Cmp 4 mueM	Cmp 6 mueM	Cmp 8 mueM	Cmp 10 mueM	5 mM cAMP	Condition abbreviated
Promoter name
eda1	1.08409	0.443411	0.928975	0.165566	0.418951	0.324906	0.34857	-0.67465	1.82619	-0.0747304	0.5631	-0.177909	0.230737	1.48181	1.31062	-0.340679	0.0426531	0.399396	0.00158337	-0.157697	-0.675849	-1.44449	-1.7547	-1.65327	-2.34339	-0.2732
idnD	-0.131173	-0.225026	4.86953	-0.138322	0.0659796	-0.0770331	-0.0919372	-0.132452	-0.183016	-0.165158	-0.297741	-0.131298	-0.293102	0.124302	-0.297741	-0.245275	-0.179429	-0.293369	-0.297741	-0.297741	-0.297741	-0.297741	-0.297741	-0.297741	-0.297741	-0.0935528
ackA	-0.314645	0.564079	0.337435	-0.327856	-0.119002	-0.251555	-0.050562	-0.42481	0.329269	-0.491222	0.0553763	0.146024	-0.368798	3.96839	2.24801	-0.621868	-0.39181	-0.395697	-0.30904	-0.430107	-0.409596	-0.56508	-0.67489	-0.603075	-0.67489	-0.224075
mqo	0.531523	1.13591	1.42894	0.340968	-0.41746	0.214111	-0.0983512	-1.01445	2.79385	-0.571383	0.282963	-0.0648599	0.832536	1.01102	0.0302311	-0.265023	0.262124	0.818677	-0.11677	-0.374514	-0.866137	-1.2892	-1.40513	-1.42642	-1.63531	-0.137847
gnd	1.43893	0.578843	0.906732	0.255849	0.287931	0.338812	0.390194	-0.38526	1.77763	-0.18597	0.520118	-0.107748	0.520491	1.56674	1.21645	-0.125585	-0.282977	0.533526	-0.42727	-0.753029	-1.11789	-1.45763	-1.6626	-1.64723	-1.85443	-0.324623
tktA	0.367878	0.216068	0.437194	-0.368805	-0.0539977	-0.0658933	0.647396	-1.02659	1.97912	1.0265	0.620714	-0.289902	-0.0136822	2.00507	2.01726	-0.398907	-0.161481	0.0970452	0.176826	-0.187826	-0.724532	-1.21726	-1.41816	-1.43249	-1.69017	-0.541366
dcuB	-0.280442	0.393376	-0.525697	1.52565	0.276722	-0.166713	2.92317	1.66172	0.0486981	0.389867	-0.411098	2.08976	-0.639857	-0.0550304	-0.1765	-0.399725	-0.437116	-0.556552	-0.771924	-0.848557	-0.848557	-0.848557	-0.848557	-0.848557	-0.848557	0.203039
aceB	0.905224	0.335126	0.347856	-0.32847	0.641745	-0.36854	0.745844	-0.506126	1.12424	-0.952795	-0.0656565	1.0153	-0.203256	1.75462	0.860656	-0.14667	-0.345194	0.383253	1.71753	0.599626	-0.375064	-0.885225	-1.64914	-1.79539	-2.11207	-0.697434
mdh	0.326304	1.12828	0.662841	0.3123	1.17514	0.943071	1.71605	-0.164523	0.701247	0.627612	-0.596957	1.03367	-0.252308	0.422787	-0.087096	0.631162	0.383133	-0.0652045	-0.42786	-0.997668	-1.21181	-1.51861	-1.68774	-1.73677	-1.89269	0.575633
rrnB	0.301622	-0.443099	-0.0330839	-0.712228	-0.55179	-0.378796	-0.101595	-0.929184	1.81982	-0.725491	0.330191	-0.649672	-0.217205	3.37389	1.86143	-0.780163	-0.222734	0.0751011	0.348426	0.632973	0.198251	-0.329743	-0.971354	-0.501282	-0.939455	-0.454829
epd	-0.228106	-0.498725	-0.122913	-0.61214	0.0475895	2.63255	-0.377338	-0.6477	0.705068	-0.56619	0.611785	-0.549775	-0.298864	1.84575	2.97909	-0.553679	-0.287992	-0.277215	-0.0124183	-0.343786	-0.546818	-0.649506	-0.715648	-0.730108	-0.773243	-0.0296806
acnB	0.574413	1.32045	0.566512	0.813023	-0.301381	-0.563118	1.18702	-0.709606	2.00997	-0.681572	-0.0910439	-0.126236	-0.681426	2.35439	0.778381	-0.358655	-0.31214	0.18068	0.211491	0.171214	-0.561663	-1.00272	-1.32906	-1.39917	-1.7332	-0.316557
gntK	-0.22851	-0.22851	0.638265	-0.22851	-0.221845	-0.22851	-0.22851	-0.22851	-0.22851	-0.22851	-0.22851	-0.22851	-0.22851	4.83175	-0.22851	-0.22851	-0.22851	-0.22851	-0.220961	-0.22851	-0.22851	-0.22851	-0.22851	-0.22851	-0.22851	-0.22851
pck	-0.735568	1.68727	-0.117982	1.68381	0.856701	-0.0245706	1.47465	0.526929	-0.59474	0.458615	-0.746551	2.86306	-0.69116	-0.293673	-0.293302	0.101356	-0.489223	-0.767981	-0.740259	-0.798104	-0.798104	-0.798104	-0.798104	-0.798104	-0.798104	0.631241
pgi	1.03014	-0.0692464	0.798716	1.04854	0.477593	-0.131582	0.190954	-0.073974	1.99696	-0.073999	1.10368	-0.00631406	0.411225	1.79748	0.085293	-0.405096	0.162451	0.389495	0.0939963	-0.66331	-0.973997	-1.43551	-1.65926	-1.67954	-1.9147	-0.499999
ppc	1.72537	-0.353148	1.65574	-0.177146	0.340913	0.785207	-0.153106	-0.413217	0.96985	-0.367667	1.41289	-0.680784	1.04637	0.322542	0.269108	-0.0385586	1.01429	1.05485	-0.264029	-0.603632	-1.07245	-1.3621	-1.53765	-1.57502	-1.69461	-0.304016
acs	-0.647551	0.935499	-0.647551	2.12104	0.789006	-0.0731542	1.221	1.5146	-0.647551	0.711046	-0.647551	2.83113	-0.647551	-0.647551	-0.647551	-0.0309153	-0.574158	-0.647551	-0.647551	-0.647551	-0.647551	-0.647551	-0.647551	-0.647551	-0.647551	0.268165
ptsH	0.887444	-0.689665	-0.572254	-1.05868	-0.554128	-0.315503	-0.741393	-1.13057	1.02933	-0.61341	-0.514196	-0.950153	0.398863	0.365774	0.0231043	-0.313464	0.28602	0.610016	2.66927	1.71569	0.606139	0.000739591	-0.733419	-0.899316	-1.28623	1.78
rrnD	0.125282	-0.355429	0.0292512	-0.680157	-0.511379	-0.492542	-0.171361	-0.765838	1.98051	-0.607226	0.54403	-0.626872	-0.136144	3.03273	2.54817	-0.48337	-0.208198	0.0886696	0.206402	0.0292294	-0.364207	-0.577483	-0.689031	-0.709201	-0.810449	-0.39538
ppsA	-0.0535141	2.60389	0.0758471	0.938863	0.055331	-0.578818	0.934723	-0.0208502	-0.420192	-0.158964	-0.607937	3.50146	-0.279229	-0.597135	-0.607937	-0.163069	-0.299699	-0.275624	-0.386057	-0.587089	-0.556691	-0.607937	-0.607937	-0.607937	-0.607937	-0.0855615
epd+Crp-Cra	-0.208164	0.937882	0.320318	0.862593	0.865599	0.597857	1.60018	0.0553285	0.212405	0.457093	-0.962348	1.15173	-0.240242	1.08201	1.66349	0.187174	0.0489464	-0.418836	-0.312925	-0.909588	-1.26925	-1.46891	-1.58309	-1.60355	-1.65212	0.586423
gntP	-0.595026	0.526253	-0.202586	2.26018	1.10258	0.615093	2.27836	-0.0250174	-0.56861	0.777822	-0.881067	1.82565	-0.476213	0.581785	-0.0812828	-0.0545281	-0.316903	-0.901492	-0.594147	-0.947339	-0.947339	-0.947339	-0.947339	-0.947339	-0.947339	0.413186
pgmI	0.778756	-0.791768	0.840174	-1.08378	0.385668	1.16679	-0.61838	-0.904945	1.69798	-0.677849	1.55796	-1.02989	0.113827	1.74816	1.84961	-0.28429	0.172525	0.41192	0.430966	-0.438524	-0.759217	-0.983407	-1.0915	-1.08081	-1.0915	-0.318471
fbp	0.6789	2.0164	0.261567	1.12169	-0.060872	-0.812252	1.45363	-0.456493	2.10398	-0.346898	-0.127998	1.29983	-0.0461536	0.688799	-0.559509	-0.235695	0.0912785	0.173771	0.178732	-0.59258	-0.871329	-1.30004	-1.41744	-1.41744	-1.41744	-0.406435
fumA	0.29642	1.05346	-0.0291576	1.83087	1.03797	0.400392	1.36571	0.659219	-0.198248	0.919469	-0.782787	2.0063	-0.603939	0.180049	-0.851274	0.447148	-0.197277	-0.555211	-0.552268	-0.881165	-1.04134	-1.24144	-1.34422	-1.34422	-1.34422	0.769763
gapA	0.692314	-0.614692	0.541617	-0.583561	-0.0560454	0.324983	-0.121107	-0.829257	1.64441	-0.41435	0.669954	-0.787028	0.108103	2.60362	2.35352	-0.358774	0.0225586	0.281081	0.243889	-0.240379	-0.675638	-1.02333	-1.18522	-1.20751	-1.31401	-0.075142
zwf	1.11709	0.0143532	1.49421	-0.796636	0.165033	-0.0375899	-0.339191	-0.925038	1.61433	-0.68467	1.14771	-0.331288	0.519059	2.05921	1.05243	-0.603338	-0.13325	0.522102	0.629575	0.0505529	-0.591759	-1.05711	-1.3712	-1.45943	-1.77696	-0.278199
fruB	-0.297911	-0.326143	-0.279168	-0.326143	-0.247363	2.79681	-0.317809	-0.324882	-0.216436	-0.317182	-0.124833	-0.326143	-0.295077	0.0542446	3.89208	-0.307719	-0.28143	-0.298277	-0.253306	-0.308858	-0.318249	-0.326143	-0.326143	-0.326143	-0.326143	-0.271637
gntR	0.572897	0.393272	0.998665	0.41858	0.6355	0.216421	0.63575	-0.543841	1.49916	0.190388	1.12729	0.5149	0.0836158	1.7253	-0.169697	-0.0801569	0.0176035	0.486173	0.497421	-0.643649	-1.75757	-1.49636	-1.71538	-1.75757	-1.75757	-0.0911422
pyrG	0.133417	0.0782741	0.211257	-0.471328	-0.130973	-0.306042	0.106659	-0.718702	1.84687	-0.457974	0.305844	-0.222872	-0.184301	2.90128	2.71387	-0.53972	-0.313566	-0.0806037	0.067253	-0.178293	-0.555151	-0.744869	-0.946019	-0.931699	-1.09079	-0.491832
kbl-const	0.809365	-0.025295	0.364691	-0.164933	0.258494	-0.021724	0.423831	-0.752896	1.97905	-0.296773	0.673966	-0.0498719	0.199347	2.44408	1.73251	-0.246162	-0.132103	0.319522	0.012928	-0.46019	-0.898202	-1.23159	-1.41391	-1.48392	-1.68941	-0.350807
aroK	0.571571	-0.0630528	0.420622	-0.558634	-0.213726	-0.493703	0.511067	-1.09383	2.51742	-0.686834	0.560898	-0.0863705	-0.0969802	2.01154	1.8041	-0.608811	-0.252743	0.226427	0.84273	0.442882	-0.307805	-0.767475	-1.22845	-1.25507	-1.55649	-0.639286
fur	0.105619	0.576762	0.458396	0.146743	0.657618	0.0380516	0.950212	-0.569225	1.49903	-0.201527	-0.0667731	1.07026	-0.288453	2.58562	1.46039	-0.0980977	-0.307926	-0.155039	-0.138687	-0.728897	-1.00704	-1.21194	-1.46304	-1.48147	-1.70649	-0.124102
crp	0.534663	1.18679	0.582691	0.37352	0.111632	-0.59447	1.11808	-0.826147	2.0243	-0.529127	-0.0861367	0.883903	-0.0885845	1.45477	1.06991	-0.298739	-0.260275	0.0877184	0.472441	0.20672	-0.507268	-1.23139	-1.54606	-1.74251	-2.08996	-0.306464
pfkA	0.529572	0.545241	1.08377	-0.200924	0.5858	0.227915	0.314685	-0.9009	0.987227	-0.182072	0.507413	0.184475	-0.10073	2.89564	1.07053	-0.216343	0.149442	0.0450548	0.350798	-0.568434	-0.841017	-1.26453	-1.52104	-1.44416	-1.93587	-0.301545
epdIcd+Cra(epd)	-0.158059	-0.581751	-0.0325782	-0.648813	-0.3577	1.78139	-0.410947	-0.733327	1.24021	-0.596344	2.19141	-0.601792	-0.337982	1.78554	2.60437	-0.540585	-0.37289	-0.206855	0.0550041	-0.257369	-0.448882	-0.626882	-0.702276	-0.729785	-0.793767	-0.519333
gntT	-0.195222	-0.281595	2.06805	-0.255947	-0.125779	-0.23111	-0.204282	-0.191141	-0.225749	-0.200554	-0.347266	-0.183431	-0.262817	4.33913	-0.349157	-0.292027	-0.142897	-0.230875	-0.210478	-0.357346	-0.388349	-0.394783	-0.394783	-0.394783	-0.394783	-0.152018
ptsG	0.112815	-0.0303333	-0.0152812	-0.0943942	0.128275	0.364132	0.174637	-0.336859	-0.133295	1.1553	-0.911161	-0.302577	0.225999	0.521319	0.571815	0.917608	0.961939	-0.0741645	-0.276957	-0.80927	-1.04007	-1.10248	-1.18113	-1.19176	-1.19869	3.56458
talA	-0.232552	0.930183	0.0709511	2.00715	1.22398	0.417126	1.22742	0.700038	-0.746362	0.66839	-0.71188	2.50374	-0.428028	-0.850056	-0.471066	0.247013	-0.319233	-0.48845	-0.472198	-1.01514	-1.01514	-1.01514	-1.01514	-1.01514	-1.01514	0.814671
epdIcd+Cra(pykF)	0.348036	-0.725997	0.493398	-0.862408	-0.067293	0.624893	-0.450588	-0.904426	1.85383	-0.491963	1.2598	-0.786132	-0.043458	2.15882	2.61901	-0.413776	-0.16242	0.12143	0.322655	-0.110576	-0.443164	-0.797211	-0.976241	-0.974016	-1.12264	-0.469565
galE	-0.23451	-0.302382	-0.269133	-0.308977	-0.302479	-0.380432	-0.106358	2.32034	1.46787	2.33115	-0.243314	-0.276374	-0.378781	1.41804	2.10664	-0.4625	-0.396965	-0.34206	-0.433472	-0.60467	-0.734431	-0.829269	-0.867101	-0.862323	-0.895863	-0.412652
icd	0.0627265	1.66849	0.451565	0.921766	0.14977	-0.820087	1.51931	-0.933846	0.978393	-0.256188	-0.775824	1.6591	-0.603212	1.14577	-0.0332296	-0.39355	-0.740251	-0.220338	0.754333	1.00197	0.30897	-0.362577	-1.27955	-1.36733	-2.17574	-0.660446
sdhC	-0.332455	1.94121	0.20024	2.19767	0.413951	0.334352	1.71026	-0.301005	-0.0608428	0.307518	-1.04418	1.52153	-0.346635	0.832996	0.218973	0.207457	-0.121906	-0.489013	-0.531901	-0.75954	-1.06423	-1.11057	-1.25133	-1.29245	-1.34225	0.162157
rpiA	0.743504	0.0540997	0.816311	-0.232589	0.379188	-0.0935988	0.101166	-0.923345	1.91159	-0.334571	0.805572	0.013546	0.0235532	2.24899	1.54208	-0.309809	-0.261405	0.37968	0.352046	-0.0836954	-0.575271	-1.03207	-1.52701	-1.56579	-2.01606	-0.416116
glpD	-0.214734	-0.142438	-0.249991	0.118113	4.86821	-0.196963	-0.112707	-0.215788	-0.1988	-0.191934	-0.272034	0.21083	-0.272812	-0.191596	-0.260668	-0.174418	-0.244751	-0.250552	-0.229855	-0.279981	-0.279981	-0.279981	-0.279981	-0.279981	-0.279981	-0.0972313
pykF-const	1.12942	0.0750834	1.30728	-0.399067	0.47169	0.0706818	0.304627	-0.478457	1.72683	-0.216152	1.30374	-0.275198	0.215705	2.00014	0.179498	-0.071058	0.305036	0.666808	-0.141231	-0.695961	-1.06881	-1.31679	-1.60939	-1.62702	-1.804	-0.0534179
glpF	-0.343967	-0.126313	-0.309211	0.458632	4.71193	-0.175215	0.0302601	-0.124052	-0.348817	-0.103264	-0.348817	0.814019	-0.344721	-0.29637	-0.337811	-0.11649	-0.313204	-0.348817	-0.328393	-0.348817	-0.348817	-0.348817	-0.348817	-0.348817	-0.348817	0.0435244
hupA	0.275515	-0.0869552	0.30526	-1.68737	-0.349088	-0.377423	0.138576	-1.71615	0.595965	-1.23706	0.23245	-0.831506	-0.762244	1.60931	0.93082	-0.917798	-0.96643	-0.0831453	1.27047	1.60514	1.52357	1.47559	0.315136	0.313561	-1.07699	-0.499191
gntR2	0.758997	0.383455	1.23985	0.337095	0.593036	0.0584829	0.817823	-0.652646	1.99226	-0.0141968	0.255004	0.451933	0.174686	1.45676	0.710449	0.199208	-0.123515	0.215706	0.0674415	-0.754311	-1.11943	-1.57427	-1.79592	-1.8174	-1.82878	-0.0317091
pykF	0.810266	-0.892201	1.02996	-0.806978	0.243052	0.578854	-0.433429	-0.811652	1.62418	-0.386457	2.28798	-0.786748	0.0595699	2.13247	1.00887	-0.339934	0.0815017	0.451318	0.0886727	-0.385907	-0.71466	-1.00295	-1.13418	-1.17803	-1.28652	-0.237048
galU	0.288493	-0.182557	0.176324	-0.352421	-0.130977	-0.23236	0.102221	-0.689406	1.73016	-0.440308	0.681176	-0.413788	-0.0760477	3.44053	1.96975	-0.502521	-0.233898	0.0396539	-0.00444487	-0.296423	-0.545793	-0.846276	-0.962627	-0.922521	-1.08418	-0.511758
idnK	-0.189887	0.0187794	4.84518	0.054948	-0.00457519	-0.0898604	-0.0554995	-0.0517281	-0.260328	-0.108679	-0.331316	0.0619217	-0.219434	-0.106404	-0.348946	-0.17636	-0.172205	-0.226241	-0.271544	-0.353063	-0.374177	-0.401557	-0.401557	-0.401557	-0.401557	-0.034353
seqA	0.920116	1.0698	1.05885	0.431332	0.763293	0.327444	0.791741	-0.27694	1.11405	-0.023106	0.360635	0.642079	0.255981	1.31484	0.551034	-0.0138767	0.0447085	0.442211	-0.075314	-0.862572	-1.28668	-1.62588	-1.8735	-1.88047	-2.02821	-0.141567
epd-const	0.867791	0.378849	0.996902	0.173092	0.260998	0.0875021	0.710016	-0.567829	2.13426	-0.161366	0.488739	0.210504	0.264642	1.15789	1.45693	-0.124041	-0.032893	0.414216	0.0366179	-0.494395	-1.00516	-1.49758	-1.73848	-1.78347	-1.952	-0.281744
dctA	-0.265281	0.0631488	0.0632855	0.618451	0.104127	-0.0563343	3.8447	-0.0696835	0.37556	-0.0433188	-0.565529	0.568405	-0.459344	0.950351	1.64044	-0.230044	-0.34863	-0.496315	-0.440911	-0.730818	-0.796887	-0.916474	-0.916474	-0.916474	-0.916474	-0.0594705
ihfb	0.331702	-0.0229388	0.336932	-0.386486	-0.253654	-0.313631	0.122964	-0.976715	2.6836	-0.673517	0.463654	-0.35619	-0.0391545	2.50745	1.96627	-0.538972	-0.308688	0.0706242	0.267313	0.0429026	-0.179504	-0.831204	-1.0231	-1.06708	-1.30439	-0.51819
rpoH	0.782612	0.49424	0.856953	0.733803	0.283378	0.0531023	0.926434	-0.772659	1.3681	-0.37686	0.494476	1.08315	0.202814	1.51151	1.26571	-0.148094	0.0572565	0.293842	-0.187349	-0.726272	-1.12324	-1.55341	-1.70495	-1.73663	-1.91709	-0.160824
glpA	-0.368688	-0.115492	-0.204819	0.439671	4.71285	-0.12282	0.261815	-0.178859	-0.357501	-0.000563766	-0.398173	0.673174	-0.397428	-0.161934	-0.144318	-0.119138	-0.307257	-0.392017	-0.353704	-0.398173	-0.398173	-0.398173	-0.398173	-0.398173	-0.398173	-0.0757567
lpd	1.03987	1.66638	0.851914	0.213753	-0.322693	0.016548	0.982407	-0.945457	1.76431	-0.423141	0.112383	0.260865	0.112898	1.77988	0.61833	-0.201618	0.0299212	0.475898	-0.145126	-0.245075	-0.849864	-1.23807	-1.58704	-1.58379	-1.89872	-0.484757
rpoE	1.36102	0.354816	0.385143	-0.251018	-0.0358865	-0.136855	0.026961	-0.312124	2.85141	-0.387059	0.720205	0.0557619	0.475866	0.979567	0.476761	-0.3884	-0.0485274	0.835317	0.653419	0.0323696	-0.642245	-1.38943	-1.60648	-1.54289	-1.8853	-0.582405
talB	0.425258	0.0981978	0.684812	-0.556971	0.494858	-0.117865	0.261158	-0.800241	1.87078	-0.371981	0.109688	0.101921	-0.135971	2.8267	1.80913	-0.189594	-0.25189	0.100332	0.341868	-0.363577	-0.6946	-1.04507	-1.30258	-1.38656	-1.5656	-0.342203
epdIcd	0.682119	0.477808	0.5665	0.04576	0.204258	0.0554656	0.756447	-0.580503	2.03556	-0.250287	0.45656	0.232847	0.160667	1.4507	1.95441	-0.159117	-0.0509248	0.284223	0.0412552	-0.471486	-0.979626	-1.42592	-1.65194	-1.70793	-1.89325	-0.233595
cyaA	0.930777	0.553337	0.185405	-0.430184	-0.73245	-0.427283	-0.126101	-0.826122	2.23057	-0.0749574	0.879017	-0.403063	1.17023	0.876511	0.948108	-0.0388121	0.564424	1.29612	0.72034	0.075821	-0.660156	-1.22678	-1.55854	-1.62234	-1.87905	-0.424814
kdgr	1.4024	0.895675	0.878727	0.947948	-0.20875	0.664466	1.44051	-0.455446	1.85369	-0.387809	-0.250381	0.199566	-0.277757	1.25528	0.885052	0.18243	-0.0141536	-0.175176	-0.517632	-0.802154	-1.0307	-1.38142	-1.54071	-1.54379	-1.6897	-0.330163

## Sheet: EV table 3 - 3
original promoter activity, log transformed and then z-score normalized. Used in singular vector decomposition.
	1	2	3	4	5	6	7	8	9	10	11	12	13	14	15	16	17	18	19	20	21	22	23	24	25	26	Condition number
	glucose	pyruvate	gluconate	acetate	glycerol	fructose	succinate	galactose	glucose+CAA	mannose	G6P	lactate	glcNAc	gluconate+AA	fructose+AA	sorbitol	mannitol	Cmp 0 mueM	Cmp 0.75 mueM	Cmp 1 mueM	Cmp 2 mueM	Cmp 4 mueM	Cmp 6 mueM	Cmp 8 mueM	Cmp 10 mueM	5 mM cAMP	Condition abbreviated
Promoter name
eda1	0.856963	0.479712	0.771426	0.2934	0.463934	0.402183	0.417886	-0.391853	1.22537	0.118361	0.555318	0.0386716	0.33855	1.06209	0.976148	-0.0932718	0.20562	0.451237	0.175486	0.0545131	-0.393003	-1.29179	-1.79415	-1.61686	-3.26835	-0.0376017
idnD	0.285165	-0.195148	3.97363	0.254265	0.932823	0.497786	0.442672	0.279692	0.0421878	0.131163	-0.750775	0.284629	-0.707181	1.07517	-0.750775	-0.327348	0.0605605	-0.709646	-0.750775	-0.750775	-0.750775	-0.750775	-0.750775	-0.750775	-0.750775	0.436554
ackA	-0.114055	1.10811	0.890582	-0.14604	0.281842	0.028116	0.394762	-0.410538	0.881974	-0.631659	0.55126	0.6709	-0.250841	2.62131	2.07807	-1.23605	-0.313946	-0.324936	-0.100733	-0.426779	-0.365056	-0.9362	-1.60342	-1.12847	-1.60342	0.0852196
mqo	0.601533	0.879505	0.993785	0.498252	-0.0365587	0.424093	0.218583	-0.746864	1.41547	-0.182731	0.464923	0.242411	0.748177	0.827206	0.307544	0.0922397	0.452714	0.741812	0.205271	0.00117794	-0.526504	-1.31252	-1.66773	-1.74649	-3.08514	0.189849
gnd	0.899103	0.568221	0.706019	0.413766	0.430087	0.455498	0.480592	0.0256017	1.00677	0.161118	0.541664	0.210163	0.541835	0.940944	0.822359	0.199165	0.0971804	0.547783	-0.00516346	-0.27729	-0.688392	-1.28192	-1.89126	-1.83225	-3.14017	0.0685813
tktA	0.514181	0.415693	0.556959	-0.0450508	0.221426	0.212221	0.679271	-0.849409	1.27554	0.87615	0.664321	0.0266165	0.252182	1.28498	1.28939	-0.0733822	0.135989	0.333356	0.389074	0.114233	-0.42293	-1.20513	-1.71286	-1.75714	-2.9599	-0.215776
dcuB	0.13791	0.78031	-0.267498	1.35824	0.695337	0.280588	1.78609	1.40922	0.504108	0.77786	-0.0569638	1.55409	-0.535485	0.402864	0.269102	-0.0383581	-0.100916	-0.332952	-0.980524	-1.3801	-1.3801	-1.3801	-1.3801	-1.3801	-1.3801	0.637562
aceB	0.811633	0.427612	0.436889	-0.113213	0.641707	-0.150098	0.71028	-0.281217	0.944314	-0.763854	0.115667	0.879227	-0.00145666	1.28992	0.783718	0.0473992	-0.128539	0.462498	1.2709	0.613398	-0.156157	-0.684356	-1.7854	-2.06847	-2.82616	-0.476247
mdh	0.447554	0.820582	0.617233	0.439992	0.839402	0.743416	1.03901	0.152235	0.635265	0.60047	-0.178297	0.781732	0.0915721	0.498497	0.203494	0.602169	0.4778	0.217629	-0.0389181	-0.583849	-0.866579	-1.42194	-1.87341	-2.03997	-2.78043	0.575337
rrnB	0.671284	-0.175105	0.367939	-0.774187	-0.37938	-0.0700588	0.293952	-1.74248	1.48248	-0.814203	0.69367	-0.602954	0.156515	1.95222	1.49808	-0.996595	0.149489	0.475457	0.707722	0.906435	0.586235	0.00380396	-2.09646	-0.279702	-1.81875	-0.195404
epd	0.23852	-0.30949	0.383354	-0.710579	0.576225	1.7805	-0.0204287	-0.887641	1.07012	-0.525149	1.01504	-0.467508	0.12534	1.55608	1.86343	-0.480871	0.143725	0.16157	0.513144	0.0449293	-0.457521	-0.897681	-1.38055	-1.53505	-2.29362	0.49411
acnB	0.659669	1.09188	0.654465	0.809922	-0.0400611	-0.318729	1.02205	-0.496699	1.4138	-0.4612	0.155434	0.124219	-0.461016	1.55472	0.788898	-0.097336	-0.0506774	0.379252	0.402903	0.37192	-0.317049	-0.919074	-1.55464	-1.72782	-2.92978	-0.0550549
gntK	-0.294801	-0.294801	2.62583	-0.294801	-0.0929608	-0.294801	-0.294801	-0.294801	-0.294801	-0.294801	-0.294801	-0.294801	-0.294801	4.02238	-0.294801	-0.294801	-0.294801	-0.294801	-0.069627	-0.294801	-0.294801	-0.294801	-0.294801	-0.294801	-0.294801	-0.294801
pck	-0.77735	1.34773	0.464379	1.34675	1.06427	0.548872	1.28508	0.9113	-0.260712	0.875113	-0.838754	1.62078	-0.571643	0.272374	0.272839	0.649074	-0.0266508	-0.976085	-0.802943	-1.22795	-1.22795	-1.22795	-1.22795	-1.22795	-1.22795	0.963277
pgi	0.796379	0.200888	0.690553	0.804457	0.528873	0.158046	0.366654	0.197685	1.16752	0.197668	0.828382	0.242837	0.492968	1.09867	0.301714	-0.047384	0.349433	0.481007	0.307179	-0.274017	-0.607373	-1.32471	-1.87728	-1.94022	-3.01351	-0.126435
ppc	1.06411	0.0350289	1.04096	0.167068	0.486585	0.704642	0.183998	-0.0136836	0.784514	0.0234393	0.956455	-0.259369	0.816079	0.47663	0.447182	0.261458	0.802949	0.819523	0.10375	-0.183072	-0.749443	-1.31827	-1.87714	-2.04061	-2.8062	0.0734144
acs	-0.763952	1.24949	-0.763952	1.69416	1.17435	0.511719	1.37938	1.49521	-0.763952	1.13152	-0.763952	1.88044	-0.763952	-0.763952	-0.763952	0.559283	-0.453171	-0.763952	-0.763952	-0.763952	-0.763952	-0.763952	-0.763952	-0.763952	-0.763952	0.836898
ptsH	0.981367	-0.598669	-0.414972	-1.35368	-0.388301	-0.071374	-0.686355	-1.5497	1.07151	-0.477129	-0.330979	-1.09488	0.628346	0.601566	0.296184	-0.0689049	0.535229	0.789974	1.86732	1.45065	0.78714	0.27421	-0.672541	-0.985991	-2.07222	1.48219
rrnD	0.610903	-0.0539877	0.507674	-1.01233	-0.409496	-0.359568	0.252228	-1.53913	1.69374	-0.708685	0.970153	-0.782201	0.301826	2.0198	1.88212	-0.336092	0.197704	0.572738	0.690809	0.507649	-0.0710933	-0.606375	-1.05609	-1.16297	-1.97514	-0.134198
ppsA	0.503135	1.97209	0.664996	1.33615	0.641158	-0.903792	1.33386	0.546781	-0.223839	0.346098	-1.11054	2.19092	0.126372	-1.02831	-1.11054	0.339406	0.0831007	0.133785	-0.125966	-0.957931	-0.772954	-1.11054	-1.11054	-1.11054	-1.11054	0.458191
epd+Crp-Cra	0.233164	0.678208	0.470349	0.65567	0.656583	0.57074	0.852357	0.36051	0.42749	0.521457	-0.323279	0.738849	0.21612	0.719596	0.867115	0.417115	0.357661	0.113649	0.176046	-0.268225	-0.757455	-1.2796	-1.90197	-2.09595	-2.97305	0.566852
gntP	-0.369426	0.797819	0.181768	1.58868	1.12445	0.854594	1.59467	0.364779	-0.322826	0.951858	-1.05126	1.43546	-0.173204	0.833634	0.309866	0.336304	0.0464692	-1.11961	-0.367846	-1.28958	-1.28958	-1.28958	-1.28958	-1.28958	-1.28958	0.721274
pgmI	0.890509	-0.640093	0.923243	-1.46992	0.655734	1.08329	-0.332982	-0.895978	1.30395	-0.429406	1.24974	-1.26524	0.460097	1.32277	1.35992	0.0963248	0.505229	0.672988	0.685346	-0.0823754	-0.57588	-1.11378	-1.50245	-1.45763	-1.50245	0.0590336
fbp	0.744758	1.38063	0.47316	0.986924	0.222627	-0.610225	1.14551	-0.157451	1.41407	-0.0419886	0.164654	1.07414	0.23504	0.75063	-0.274898	0.0665999	0.346161	0.40905	0.412748	-0.314676	-0.700968	-1.61119	-2.0039	-2.0039	-2.0039	-0.103589
fumA	0.529311	0.917502	0.309943	1.21247	0.910761	0.591231	1.04539	0.732036	0.176568	0.85783	-0.465653	1.26956	-0.227767	0.455712	-0.571943	0.618005	0.177381	-0.170806	-0.167457	-0.621674	-0.933612	-1.5064	-1.97519	-1.97519	-1.97519	0.787193
gapA	0.767715	-0.281232	0.688165	-0.239283	0.295726	0.562146	0.242659	-0.627209	1.16613	-0.0365417	0.756284	-0.54955	0.418827	1.4565	1.38815	0.0223622	0.356469	0.534665	0.51081	0.137847	-0.368529	-1.08344	-1.71679	-1.84366	-2.83865	0.280425
zwf	0.928532	0.256957	1.1045	-0.532168	0.367773	0.216841	-0.0391707	-0.704333	1.15659	-0.396229	0.943588	-0.0318937	0.600626	1.33558	0.896243	-0.304465	0.140128	0.602483	0.666686	0.284312	-0.291831	-0.903962	-1.51769	-1.74519	-3.05003	0.016127
fruB	-0.142117	-0.835866	0.0936118	-0.835866	0.364626	2.65991	-0.546039	-0.782914	0.551061	-0.528678	0.91124	-0.835866	-0.100541	1.30563	2.85564	-0.31059	0.0692794	-0.147679	0.321799	-0.333302	-0.558533	-0.835866	-0.835866	-0.835866	-0.835866	0.168655
gntR	0.573309	0.485491	0.759646	0.498245	0.602517	0.392527	0.602632	-0.112069	0.948099	0.378237	0.810865	0.545625	0.317852	1.02472	0.161671	0.21914	0.279	0.531682	0.53716	-0.196534	-2.09891	-1.3358	-1.93952	-2.09891	-2.09891	0.212231
pyrG	0.486405	0.432565	0.558764	-0.281572	0.204917	-0.0223914	0.460561	-0.804586	1.54302	-0.258581	0.641542	0.0906131	0.13983	1.92402	1.86403	-0.406235	-0.0331226	0.263509	0.421528	0.14733	-0.436114	-0.87473	-1.59964	-1.53213	-2.61185	-0.317695
kbl-const	0.737427	0.254683	0.503361	0.152158	0.440368	0.257199	0.53712	-0.404518	1.20184	0.0470264	0.670655	0.237234	0.403865	1.34744	1.11721	0.0884307	0.177025	0.476953	0.281349	-0.0968106	-0.590717	-1.16412	-1.64166	-1.88722	-3.14755	0.00126352
aroK	0.701078	0.187402	0.591829	-0.354312	0.0396555	-0.273067	0.658102	-1.22353	1.7109	-0.526697	0.693573	0.165335	0.155202	1.49901	1.40413	-0.41978	-0.000721777	0.440465	0.881713	0.608374	-0.0593336	-0.644508	-1.53216	-1.60019	-2.64169	-0.46077
fur	0.341537	0.62134	0.556527	0.368517	0.663818	0.29595	0.806839	-0.207408	1.03874	0.119991	0.221886	0.861235	0.0497317	1.40276	1.02371	0.198905	0.0334555	0.156057	0.168507	-0.380217	-0.750523	-1.11257	-1.76411	-1.82781	-3.06638	0.179513
crp	0.560735	0.918413	0.589593	0.460454	0.284793	-0.294909	0.883855	-0.53346	1.29445	-0.232879	0.140014	0.760908	0.138149	1.04732	0.859225	-0.0295285	0.00232924	0.267882	0.522661	0.350535	-0.212588	-1.04395	-1.56959	-1.99542	-3.13298	-0.0359938
pfkA	0.593058	0.603455	0.930752	0.0341035	0.630111	0.381277	0.444587	-0.712423	0.875975	0.0507371	0.57826	0.348793	0.120924	1.74708	0.923332	0.0203922	0.322196	0.240723	0.470342	-0.322204	-0.636124	-1.25349	-1.75198	-1.58878	-2.99393	-0.0571596
epdIcd+Cra(epd)	0.318799	-0.565003	0.477568	-0.823594	-0.00299024	1.60517	-0.110279	-1.29318	1.38177	-0.615747	1.74589	-0.635387	0.0339334	1.6067	1.86972	-0.434591	-0.0324164	0.249364	0.574864	0.171885	-0.194587	-0.731297	-1.09358	-1.26825	-1.86125	-0.373506
gntT	0.211967	-0.182468	2.50148	-0.0486859	0.446101	0.0660578	0.177051	0.227315	0.0892229	0.191562	-0.635472	0.255691	-0.082839	3.15584	-0.65202	-0.24232	0.393169	0.0670834	0.152466	-0.726929	-1.07397	-1.16353	-1.16353	-1.16353	-1.16353	0.363808
ptsG	0.454989	0.373827	0.382807	0.334293	0.463227	0.57841	0.487381	0.161076	0.309175	0.867931	-0.587645	0.188263	0.51322	0.646015	0.666444	0.792564	0.807236	0.347015	0.207927	-0.384793	-0.970883	-1.27149	-2.03941	-2.25507	-2.44116	1.36865
talA	0.194646	0.983391	0.46709	1.39286	1.11266	0.707821	1.11408	0.869031	-0.559487	0.852233	-0.486717	1.53698	-0.0304777	-0.816833	-0.0876504	0.596721	0.100992	-0.111701	-0.0891988	-1.44568	-1.44568	-1.44568	-1.44568	-1.44568	-1.44568	0.927623
epdIcd+Cra(pykF)	0.658866	-0.654293	0.761547	-1.00839	0.304018	0.847321	-0.157406	-1.14296	1.44214	-0.21997	1.19143	-0.797513	0.327536	1.55277	1.70226	-0.104397	0.205198	0.478543	0.639985	0.260077	-0.146521	-0.825903	-1.41577	-1.40629	-2.30659	-0.18569
galE	0.229818	0.144308	0.187302	0.135507	0.144179	0.0336247	0.370526	1.50922	1.25726	1.51197	0.219213	0.178128	0.0361265	1.23986	1.4529	-0.101342	0.00814947	0.0898922	-0.0510468	-0.404741	-0.833456	-1.40094	-1.81433	-1.74923	-2.37612	-0.0167694
icd	0.227198	1.25828	0.521965	0.834694	0.296508	-0.625269	1.17961	-0.761925	0.869667	-0.046027	-0.574196	1.2534	-0.385111	0.970064	0.148315	-0.174392	-0.533949	-0.01366	0.728096	0.884076	0.41816	-0.144822	-1.23467	-1.37176	-3.27814	-0.446117
sdhC	0.130986	1.10661	0.479152	1.16938	0.586422	0.548047	1.04579	0.156066	0.326323	0.534706	-0.839526	0.992593	0.119429	0.763836	0.489121	0.483006	0.286188	-0.00635276	-0.0482433	-0.314087	-0.892543	-1.02958	-1.67788	-2.02612	-2.84183	0.458515
rpiA	0.689251	0.256502	0.729059	0.037524	0.474498	0.147258	0.289871	-0.649222	1.23598	-0.0478155	0.723246	0.227208	0.234485	1.36562	1.08148	-0.0266921	0.0138474	0.474808	0.457343	0.15481	-0.26832	-0.78841	-1.62797	-1.71559	-3.34946	-0.11932
glpD	-0.0839775	0.384126	-0.419483	1.25871	3.81337	0.0517445	0.529134	-0.0926086	0.0384925	0.0871783	-0.700867	1.45148	-0.712309	0.0895198	-0.546452	0.20206	-0.362351	-0.425783	-0.215044	-0.824055	-0.824055	-0.824055	-0.824055	-0.824055	-0.824055	0.597397
pykF-const	0.838201	0.31383	0.908443	-0.0199786	0.537609	0.311107	0.448176	-0.0857407	1.06	0.119541	0.907082	0.0761816	0.397831	1.14969	0.376735	0.220106	0.448403	0.634554	0.172478	-0.285934	-0.727718	-1.14169	-1.91933	-1.98606	-2.98531	0.231799
glpF	-0.752252	0.702042	-0.171007	1.44798	2.5441	0.564089	1.00571	0.707716	-0.906991	0.757525	-0.906991	1.66413	-0.77384	-0.0469163	-0.59996	0.726313	-0.215458	-0.906991	-0.422836	-0.906991	-0.906991	-0.906991	-0.906991	-0.906991	-0.906991	1.02559
hupA	0.391122	0.0592197	0.416902	-2.04114	-0.204054	-0.233844	0.269712	-2.09481	0.658553	-1.30017	0.353431	-0.753094	-0.668284	1.38243	0.916162	-0.861976	-0.924999	0.0628922	1.15799	1.37977	1.32711	1.29572	0.425415	0.424059	-1.07303	-0.365091
gntR2	0.65859	0.474724	0.861757	0.450133	0.580486	0.291798	0.685197	-0.228192	1.12755	0.247155	0.405429	0.510224	0.360168	0.944046	0.636219	0.374153	0.177015	0.383478	0.297197	-0.322693	-0.732232	-1.53088	-2.21854	-2.30915	-2.3598	0.236167
pykF	0.86852	-0.817983	0.977741	-0.641292	0.526986	0.741098	-0.0825788	-0.650313	1.23003	-0.0281571	1.45901	-0.603033	0.390754	1.40929	0.967695	0.0233324	0.407908	0.664372	0.413462	-0.0275354	-0.476155	-1.0972	-1.54922	-1.75058	-2.48582	0.129668
galU	0.622723	0.160753	0.527898	-0.0626162	0.221029	0.0994994	0.460827	-0.690236	1.43782	-0.197101	0.905332	-0.154892	0.282025	1.98795	1.53199	-0.302432	0.0975562	0.40109	0.357105	0.0157563	-0.381624	-1.15547	-1.67745	-1.47061	-2.69803	-0.3189
idnK	0.116748	0.706697	3.20432	0.781978	0.655025	0.441019	0.532592	0.54217	-0.192965	0.387231	-0.640027	0.795888	-0.00216473	0.393882	-0.788839	0.166965	0.181914	-0.0315963	-0.252036	-0.826885	-1.04737	-1.42743	-1.42743	-1.42743	-1.42743	0.585191
seqA	0.675198	0.730603	0.726636	0.473557	0.6142	0.425837	0.625503	0.101508	0.746492	0.248775	0.441295	0.564778	0.391846	0.816004	0.526237	0.253796	0.285178	0.478444	0.219959	-0.331436	-0.789556	-1.35441	-2.05913	-2.08666	-2.907	0.182341
epd-const	0.694074	0.463701	0.748627	0.35297	0.401443	0.303962	0.624124	-0.149464	1.14993	0.1499	0.51917	0.373823	0.403414	0.813576	0.926188	0.174208	0.231719	0.481814	0.27392	-0.0899941	-0.5748	-1.32129	-1.94409	-2.10287	-2.97229	0.0682302
dctA	0.133134	0.47785	0.47797	0.871368	0.513209	0.366472	1.90219	0.353171	0.718947	0.379263	-0.353771	0.841913	-0.151685	1.04641	1.33103	0.176753	0.0211512	-0.217248	-0.120623	-0.792349	-1.04696	-1.82289	-1.82289	-1.82289	-1.82289	0.363364
ihfb	0.590613	0.263303	0.594967	-0.16168	0.00710919	-0.0668837	0.40624	-1.25869	1.86649	-0.602638	0.696978	-0.121569	0.24659	1.79948	1.57385	-0.38061	-0.0606534	0.356435	0.535994	0.329408	0.0940519	-0.90997	-1.38821	-1.52162	-2.54006	-0.348931
rpoH	0.653858	0.524869	0.684986	0.632975	0.420956	0.296187	0.713368	-0.301998	0.879647	0.0216804	0.524981	0.775032	0.378759	0.929051	0.843095	0.175471	0.298556	0.426329	0.150439	-0.259243	-0.686196	-1.43081	-1.86295	-1.97685	-2.97959	0.16741
glpA	-0.61423	0.550472	0.309319	1.28874	2.58473	0.533425	1.1223	0.387966	-0.497395	0.776022	-1.06049	1.4619	-1.04511	0.435029	0.48099	0.542041	-0.125478	-0.942179	-0.461632	-1.06049	-1.06049	-1.06049	-1.06049	-1.06049	-1.06049	0.636556
lpd	0.815908	1.07289	0.728643	0.383852	0.0095369	0.257556	0.789801	-0.605594	1.10912	-0.0731821	0.320353	0.412414	0.320683	1.1148	0.612036	0.103165	0.26649	0.535865	0.144802	0.0702735	-0.491829	-1.02529	-1.77947	-1.7702	-3.19618	-0.126446
rpoE	1.02649	0.47289	0.492541	0.0227354	0.196731	0.117309	0.244335	-0.0301638	1.61053	-0.0973944	0.695588	0.265707	0.549988	0.837461	0.550545	-0.0986229	0.186991	0.760039	0.657028	0.248369	-0.348929	-1.42515	-1.93294	-1.76765	-2.94795	-0.286474
talB	0.583671	0.339293	0.753586	-0.308218	0.631079	0.153934	0.465836	-0.638908	1.35625	-0.0966299	0.348559	0.342302	0.137353	1.71468	1.33004	0.0871874	0.0268071	0.341018	0.524904	-0.0876666	-0.48663	-1.06216	-1.68186	-1.95208	-2.75725	-0.0651001
epdIcd	0.628594	0.526927	0.572029	0.28196	0.377205	0.287994	0.663714	-0.181029	1.15556	0.0831698	0.515889	0.393675	0.35169	0.953112	1.12926	0.147649	0.220281	0.422763	0.279149	-0.087814	-0.592922	-1.28949	-1.86331	-2.05479	-3.01647	0.0952138
cyaA	0.812238	0.598807	0.360883	-0.13262	-0.440909	-0.129919	0.129227	-0.549188	1.3905	0.169521	0.784525	-0.107536	0.934813	0.783172	0.821417	0.197426	0.605478	0.995839	0.696601	0.282979	-0.361865	-1.1122	-1.78407	-1.95093	-2.86657	-0.127624
kdgr	0.949977	0.752169	0.744928	0.774219	0.147596	0.649233	0.963564	-0.0452889	1.10144	0.0108884	0.117229	0.4094	0.0968143	0.895962	0.747636	0.39953	0.2798	0.171516	-0.0994739	-0.386223	-0.682902	-1.37327	-1.91078	-1.9241	-2.84655	0.0566949

## Sheet: EV table 3 - 4
Steady state promoter activities in 6 stress conditions. Data were obtained as described for the other conditions in the main text.
Promoter activities below detection level were set to 10.
Standard deviations were estimated based on day-to-day variability (appendix figure S3) following the approach by Keren et al, 2013. MSB (Pubmed ID 24169404)
Condition Name	growth rate [h-1]	standard deviation across all strains	Description
N-source serine	0.397837	0.0230551	M9 glucose without ammonium, but with 20 mM serine
N-source glutamine	0.458963	0.0177438	M9 glucose without ammonium, but with 10 mM glutamine
10 microM paraquat	0.44759	0.024305	M9 glucose with 10 micromolar paraquat (inducer of oxidative stress)
32°C	0.577724	0.0518288	M9 glucose, incubated at 32°C
42°C	0.724513	0.0326506	M9 glucose, incubated at 42°C
microaerobic	0.518418	0.0331442	M9 glucose, incubation without shaking (barring brief and mild orbital shaking every 6 minutes immediately before OD and GFP measurements to prevent bacterial sedimentation)
	Promoter activity											estimated standard deviation
	N-source serine	N-source glutamine	10 microM paraquat	32°C	42°C	microaerobic	Condition name					N-source serine	N-source glutamine	10 microM paraquat	32°C	42°C	microaerobic	Condition name
Promoter name											Promoter name
eda1	128.032	146.017	102.416	136.783	75.0159	156.672					eda1	15.556	17.5195	12.7702	16.5104	9.7916	18.6865
idnD	10	10	10	10	10	19.9747					idnD	2.19611	2.19611	2.19611	2.19611	2.19611	3.54529
ackA	37.405	36.8746	18.2199	43.3221	10	35.8736					ackA	5.62227	5.5615	3.32172	6.29421	2.19611	5.44652
mqo	358.399	387.928	255.245	524.108	180.366	238.627					mqo	41.4079	44.8262	29.6425	60.8361	21.2933	27.7749
gnd	391.906	451.847	374.746	432.797	220.457	352.896					gnd	45.2883	52.2936	43.2977	50.0588	25.7424	40.7731
tktA	232.122	270.168	218.753	324.254	181.933	324.989					tktA	27.0461	31.3263	25.5523	37.4819	21.4663	37.5661
dcuB	46.1132	51.259	36.7242	39.8239	11.1747	55.0864					dcuB	6.60793	7.18215	5.54424	5.89823	2.36806	7.6064
aceB	1351.19	1395.53	986.963	1857.2	719.888	1134.41					aceB	163.297	168.943	117.38	228.227	84.4231	135.858
mdh	200.417	154.394	155.401	223.714	94.4249	149.049					mdh	23.5123	18.4368	18.5471	26.1059	11.9023	17.8513
rrnB	2017.67	3380.37	1711.64	3961.87	1288.32	2886.58					rrnB	248.996	426.818	209.451	502.874	155.31	362.221
epd	111.084	170.707	126.876	359.502	161.901	523.349					epd	13.7119	20.2286	15.4301	41.5352	19.2605	60.7459
acnB	727.181	722.025	549.907	989.466	391.703	389.081					acnB	85.3124	84.6835	63.9095	117.692	45.2647	44.9602
gntK	10	10	10	10	10	25.1604					gntK	2.19611	2.19611	2.19611	2.19611	2.19611	4.18561
pck	20.8288	14.6082	13.6713	26.622	10	30.1945					pck	3.65269	2.84637	2.71888	4.36175	2.19611	4.78608
pgi	172.785	518.301	644.61	326.07	281.289	358.341					pgi	20.4574	60.146	75.2856	37.69	32.5854	41.4012
ppc	1497.68	2175.75	1375.45	2198.43	908.835	1938.31					ppc	181.987	269.513	166.385	272.461	107.663	238.716
acs	12.0325	10	10	10	10	16.6421					acs	2.49062	2.19611	2.19611	2.19611	2.19611	3.11688
ptsH	437.055	219.98	233.195	397.901	192.595	373.198					ptsH	50.5576	25.6892	27.1662	45.9854	22.6452	43.1185
rrnD	2872.11	7422.19	5833.34	11194.3	5668.76	8175.18					rrnD	360.33	949.431	746.077	1417.55	724.83	1044.59
ppsA	63.3195	77.6782	38.7167	36.9436	10	37.4386					ppsA	8.51297	10.0817	5.77215	5.56941	2.19611	5.62612
epd+Crp-Cra	2029.57	2976.46	2742.15	4972.4	3319.55	3879.68					epd+Crp-Cra	250.538	373.974	343.344	634.597	418.86	492.13
gntP	11.9922	18.5889	10	11.5541	10.998	21.6656					gntP	2.48492	3.36909	2.19611	2.42255	2.34251	3.75709
pgmI	71.8311	85.4779	41.828	80.5599	24.6482	80.7337					pgmI	9.44422	10.9302	6.12549	10.3954	4.12349	10.4143
fbp	42.3778	53.613	40.8536	39.91	29.8701	57.1749					fbp	6.18764	7.44333	6.01513	5.90802	4.74787	7.83707
fumA	46.8594	29.5466	36.8882	57.3013	25.0753	42.478					fumA	6.69151	4.70971	5.56306	7.85102	4.1753	6.19897
gapA	2282.71	3072.44	3240.79	3500.88	3072.57	3135.7					gapA	283.422	386.528	408.555	442.587	386.545	394.804
zwf	158.891	150.553	758.991	110.973	83.071	114.412					zwf	18.93	18.0159	89.1989	13.6998	10.6685	14.0737
fruB	10	22.0169	10	37.4145	10	75.2319					fruB	2.19611	3.8007	2.19611	5.62336	2.19611	9.81514
gntR	62.485	98.9097	48.6981	86.4512	67.5897	67.5361					gntR	8.42138	12.3894	6.89699	11.036	8.98076	8.9749
pyrG	201.195	303.835	189.052	350.79	151.593	322.311					pyrG	23.5987	35.1487	22.2531	40.5304	18.1298	37.2594
kbl-const	118.972	131.59	124.835	174.495	124.948	177.782					kbl-const	14.5696	15.9439	15.2078	20.6458	15.2202	21.0083
aroK	327.874	467.039	296.311	532.469	344.448	489.045					aroK	37.8967	54.081	34.2917	61.8309	39.8002	56.6785
fur	139.858	175.203	135.757	177.976	87.2483	154.041					fur	16.8462	20.7239	16.3985	21.0296	11.1227	18.3981
crp	270.266	368.146	271.429	424.436	265.297	412.38					crp	31.3374	42.5339	31.4689	49.0804	30.776	47.6722
pfkA	137.208	121.328	70.0569	94.481	58.4921	104.914					pfkA	16.5569	14.826	9.25047	11.9084	7.98228	13.0415
epdIcd+Cra(epd)	71.9719	117.875	58.5716	123.882	103.496	176.357					epdIcd+Cra(epd)	9.45959	14.4503	7.99104	15.104	12.8875	20.8511
gntT	14.271	29.5649	10.7801	24.316	17.7883	38.252					gntT	2.8007	4.71187	2.31086	4.08308	3.26608	5.71912
ptsG	352.943	245.121	503.402	614.612	186.215	434.064					ptsG	40.7786	28.5036	58.3781	71.667	21.9393	50.2072
talA	51.6641	78.2743	22.7592	50.4309	25.4684	50.5918					talA	7.22716	10.1466	3.89243	7.09005	4.22286	7.10796
epdIcd+Cra(pykF)	271.383	449.673	232.534	467.832	408.557	476.164					epdIcd+Cra(pykF)	31.4638	52.0382	27.0923	54.1745	47.2264	55.1569
galE	152.331	179.223	144.444	187.27	185.902	190.567					galE	18.2107	21.1671	17.3475	22.056	21.9047	22.4207
icd	517.933	319.43	286.875	556.504	255.78	383.242					icd	60.1023	36.9297	33.2192	64.6973	29.7027	44.2825
sdhC	321.682	99.6703	144.494	286.782	173.601	197.761					sdhC	37.1874	12.472	17.3529	33.2086	20.5474	23.2177
rpiA	184.78	183.454	118.769	166.849	108.331	168.862					rpiA	21.7807	21.6342	14.5475	19.8042	13.4127	20.0256
glpD	11.384	14.0117	10	16.2597	10	18.7031					glpD	2.39819	2.76542	2.19611	3.06662	2.19611	3.38371
pykF-const	204.344	209.121	139.725	203.705	92.9798	207.748					pykF-const	23.9484	24.4794	16.8317	23.8773	11.7454	24.3267
glpF	10	11.9113	10	10	10	14.0014					glpF	2.19611	2.47344	2.19611	2.19611	2.19611	2.76403
hupA	505.769	176.426	193.912	223.841	152.607	224.395					hupA	58.6587	20.8587	22.7911	26.1201	18.2409	26.1821
gntR2	62.1569	93.5248	47.0488	83.1654	60.5867	86.2127					gntR2	8.38536	11.8046	6.71271	10.6788	8.21282	11.0101
pykF	136.286	153.762	102.34	152.202	89.5381	184.016					pykF	16.4563	18.3675	12.762	18.1966	11.3715	21.6963
galU	114.343	121.294	84.1933	112.241	96.7179	135.834					galU	14.0662	14.8223	10.7906	13.8377	12.1514	16.4069
idnK	48.1414	57.7597	19.7148	46.0996	12.3283	47.9981					idnK	6.83484	7.90156	3.51244	6.6064	2.53237	6.81884
seqA	393.162	446.214	335.07	388.802	217.395	372.985					seqA	45.4343	51.6319	38.7224	44.9278	25.4009	43.0939
epd-const	444.462	619.795	349.989	541.423	422.129	555.934					epd-const	51.4264	72.2913	40.4383	62.8975	48.8107	64.6292
dctA	39.8213	31.4102	26.1041	52.8163	23.5429	50.888					dctA	5.89793	4.92876	4.29951	7.35503	3.98867	7.1409
ihfb	305.895	477.101	278.814	422.263	504.531	442.031					ihfb	35.3836	55.2675	32.305	48.8264	58.512	51.141
rpoH	569.814	1039.48	1188.02	926.254	765.895	875.88					rpoH	66.2889	123.941	142.616	109.825	90.0441	103.582
glpA	10	10.6967	10.55	10	10	21.187					glpA	2.19611	2.2987	2.27726	2.19611	2.19611	3.69748
lpd	736.177	449.914	495.403	905.961	449.82	616.511					lpd	86.4102	52.0665	57.4307	107.307	52.0554	71.8957
rpoE	267.102	479.373	236.832	339.432	338.577	358.942					rpoE	30.9799	55.5357	27.5736	39.2235	39.1251	41.4706
talB	248.262	338.158	222.29	336.503	216.863	287.984					talB	28.8567	39.077	25.947	38.8869	25.3416	33.3451
epdIcd	1329.5	2095.09	1351.28	1986.77	1680.02	2001.61					epdIcd	160.538	259.038	163.309	244.992	205.382	246.914
cyaA	991.65	1491.59	1058.89	1573.74	944.478	1242.29					cyaA	117.964	181.208	126.373	191.73	112.089	149.477
kdgr	153.363	178.209	145.819	148.101	136.442	178.126					kdgr	18.3237	21.0553	17.4979	17.7476	16.4732	21.0461

## Sheet: EV table 3 - 5
Promoter activity during exponential growth on M9 glucose with varying concentrations of supplemented cyclic AMP in a Crp deletion strain (Crp::, obtained from Keio collection and cured from its Kanamycin resistance) and wild-type. Promoter activities were calculated as described in the main text (OD-normalized GFP production rate, dGFP/dt/OD).
Promoter activities below detection level were set to 10.
	growth rate [h-1]								promoter activity
	Crp deletion (Crp::)			wild-type (WT)					Crp:: talA	Crp:: pck	Crp:: acs	WT talA	WT pck	WT acs
extracellular cyclic AMP [mM]	mean	standard devation		mean	standard devation			extracellular cyclic AMP [mM]
20	0.234077	0.0151451		0.294529	0.00522982			20	60.6947	10	10	128.91	300.575	113.748
15	0.238878	0.010282		0.303969	0.0270457			15	60.361	10	10	130.261	271.293	144.854
10	0.235455	0.00866605		0.344435	0.0125615			10	59.6113	10	10	130.032	257.341	112.393
7.5	0.209383	0.0127495		0.368554	0.0139834			7.5	50.2593	10	10	115.017	236.832	99.122
5	0.19396	0.0211727		0.431492	0.00799587			5	45.6454	10	10	116.471	195.542	74.8538
2.5	0.271095	0.00515684		0.534107	0.0223564			2.5	61.0804	10	10	92.5199	117.857	43.4176
1.25	0.278901	0.0043815		0.624971	0.00842832			1.25	63.7641	10	10	80.8345	65.28	26.2999
0.625	0.290336	0.0100773		0.686457	0.0131927			0.625	66.9752	10	10	68.666	48.5952	24.9329
0.3125	0.284304	0.00849346		0.720384	0.0125163			0.3125	70.0913	10	10	60.7921	42.0915	19.4095
0.15625	0.286198	0.00207629		0.730618	0.00865606			0.15625	73.3833	10	10	60.3597	46.5449	21.7843
0.078125	0.295909	0.0179364		0.74124	0.0089843			0.078125	72.963	10	10	61.0104	34.9094	21.0714
0.0390625	0.289803	0.00589937		0.735317	0.0105342			0.0390625	69.7121	10	10	74.0982	38.2281	19.9211

## Sheet: EV table 3 - 6
Promoter activity during exponential growth in 12 different carbon sources (same as included in original promoter activity data set) a Crp deletion strain (Crp::, obtained from Keio collection and cured from its Kanamycin resistance) and wild-type. Promoter activities were calculated as described in the main text (OD-normalized GFP production rate, dGFP/dt/OD).
Promoter activities below detection level were set to 10.
Wild-type promoter activities as in EV table 3 - 1
	growth rate [h-1]								promoter activity
	Crp deletion (Crp::)				wild-type (WT)				Crp:: talA	Crp:: pck	Crp:: acs			WT talA	WT pck	WT acs
Condition	mean	standard devation			mean	standard devation
galactose	0.0246697	0.00201757			0.18	0.006			10	10	10			100.664	193.654	138.183
acetate	0.0835382	0.0338842			0.32	0.009			12.8925	10	10			169.758	354.001	174.136
pyruvate	0.233462	0.0320546			0.4	0.008			69.2093	10	10			112.83	354.48	103.851
succinate	0	0	no growth		0.53	0.009			10	10	10	no growth		128.542	325.011	120.777
mannose	0.0317909	0.00208802			0.41	0.014			10	10	10			98.9916	184.185	90.5442
glycerol	0	0	no growth		0.48	0.006			10	10	10	no growth		128.36	239.361	95.166
fructose	0.346504	0.0298086			0.53	0.009			71.2958	10	10			85.7097	117.214	44.053
gluconate	0.117904	0.0261202			0.63	0.013			32.6895	10	10			67.4109	104.267	10
glucose	0.279666	0.0432765			0.64	0.015			71.7734	10	10			51.3677	18.6677	10
lactate	0.0502749	0.00594123			0.38	0.012			24.2387	10	10			196.008	517.448	216.233
glcNAc	0.132767	0.0144069			0.61	0.031			37.1935	10	10			41.0348	24.8228	10
G6P	0.405695	0.0358498			0.81	0.028			75.0672	10	10			26.0304	17.1455	10

## Sheet: EV table 3 - 7
Errors were estimated based on day-to-day reproducibility measurements in 9 conditions following the approach by Keren et al, 2013. MSB (Pubmed ID 24169404) (see appendix figure S3).
Promoter activities (PA) were binned (log10 range 1 to 4 with step size 0.125). Promoter with log10 activity > 4 were binned together. For each bin, the median coefficient of variation (CV) was calculated.
A polynomial fit (n=3) of these data was used to estimate the coefficient of variation using the following formula: CV = p1*(log10(PA))^3 + p2*(log10(PA))^2 + p3*(log10(PA)) + p4
							Polynomial fit parameters:
	Bin number	Promoter activity of bin (geometric center of bin range)	log10(promoter activity of bin)	Median Coefficient of Variance (CV) within bin			p1	-0.0123714
	1	11.5478	1.0625	0.135012			p2	0.118459
	2	15.3993	1.1875	0.27147			p3	-0.363311
	3	20.5353	1.3125	0.122103			p4	0.476834
	4	27.3842	1.4375	0.183668
	5	36.5174	1.5625	0.231863
	6	48.6968	1.6875	0.148808
	7	64.9382	1.8125	0.133064
	8	86.5964	1.9375	0.0956843
	9	115.478	2.0625	0.125651
	10	153.993	2.1875	0.100529
	11	205.353	2.3125	0.108544
	12	273.842	2.4375	0.124103
	13	365.174	2.5625	0.122167
	14	486.968	2.6875	0.120571
	15	649.382	2.8125	0.0967107
	16	865.964	2.9375	0.104908
	17	1154.78	3.0625	0.104171
	18	1539.93	3.1875	0.0645144
	19	2053.53	3.3125	0.14037
	20	2738.42	3.4375	0.104512
	21	3651.74	3.5625	0.193054
	22	4869.68	3.6875	0.164846
	23	6493.82	3.8125	0.1578
	24	8659.64	3.9375	0.118038
	log10 promoter activity > 4	17840.5	4.25141	0.0868329
