# Supplementary material for: Few regulatory metabolites coordinate expression of central metabolic genes in Escherichia coli
Source: Mol Syst Biol. 2017 Jan 3;13(1):903. doi: 10.15252/msb.20167402 (PMC5293157; doi:10.15252/msb.20167402)
Supplement: Supplementary file 5 — Table EV4 [file MSB-13-903-s005.xlsx]

## Sheet: information
Table EV4: Steady state global regulation as inferred by singular value decomposition.
Kochanowski et al, Few regulatory metabolites coordinate expression of central metabolic genes in Escherichia coli. 2016, MSB
EV table 4 - 1: growth rate in 26 conditions with first singular vector and corresponding fit of relationship between growth rate and first singular vector (data for main figure 2B)
EV table 4 - 2: reconstruction of log normalized promoter activity based on first singular vector alone and promoter-specific coefficients as obtained by singular value decomposition
EV table 4 - 3: correlation between measured promoter activity and its reconstruction based on global regulation alone (data for main figure 2C)
EV table 4 - 4: prediction of promoter activity based on growth rate and first singular vector for 6 additional stress conditions (data for appendix figure S9)

## Sheet: EV table 4 - 1
Global regulation (first singular vector) as inferred from log normalized promoter activity using singular vector decomposition (same as main figure 2B).
fit: polynomial fit (n=2) of relationship between first singular vector and growth rate with corresponding 95% confidence intervals (continuous and dashed lines in figure 2B).
								95% confidence intervals
Condition number	Condition name	growth rate [-1]	standard deviation	first singular vector			fit	lower bound	upper bound
1	glucose	0.64002	0.0147295	4.0404			4.39686	2.47694	6.31678
2	pyruvate	0.404152	0.00803441	3.31975			-1.26955	-2.76104	0.221944
3	gluconate	0.634512	0.0134108	5.2912			4.29104	2.38382	6.19827
4	acetate	0.318513	0.00857562	1.71941			-3.90225	-5.56068	-2.24382
5	glycerol	0.479689	0.00610715	3.4771			0.798182	-0.757355	2.35372
6	fructose	0.531474	0.00882217	2.45612			2.07796	0.416725	3.7392
7	succinate	0.534186	0.00863324	4.37198			2.14189	0.474434	3.80935
8	galactose	0.182904	0.00628686	-2.18108			-8.69806	-11.2319	-6.16427
9	glucose+CAA	1.10624	0.0138332	7.34161			8.7574	6.06925	11.4456
10	mannose	0.414071	0.0142718	0.544839			-0.984454	-2.47517	0.506261
11	G6P	0.813699	0.0278413	2.60107			7.08295	4.84498	9.32093
12	lactate	0.382917	0.0117655	2.57512			-1.8938	-3.39882	-0.388777
13	glcNAc	0.610731	0.0308403	1.38627			3.81966	1.96847	5.67085
14	gluconate+AA	1.48928	0.0458132	8.75733			5.54261	0.173968	10.9112
15	fructose+AA	1.32722	0.0428485	6.16245			7.65105	3.84546	11.4566
16	sorbitol	0.488757	0.0143318	0.33072			1.03039	-0.54129	2.60207
17	mannitol	0.565156	0.0136053	1.34693			2.85021	1.10933	4.5911
18	Cmp 0 mueM	0.670137	0.0143894	2.15843			4.95299	2.96606	6.93992
19	Cmp 0.75 mueM	0.616671	0.0110888	2.12104			3.93962	2.07427	5.80497
20	Cmp 1 mueM	0.450472	0.00692747	-1.10244			0.0266857	-1.48703	1.5404
21	Cmp 2 mueM	0.332832	0.0100219	-4.4417			-3.44074	-5.04966	-1.83182
22	Cmp 4 mueM	0.227057	0.00943621	-8.5353			-7.05222	-9.22731	-4.87713
23	Cmp 6 mueM	0.169787	0.00577372	-12.623			-9.20273	-11.8548	-6.55063
24	Cmp 8 mueM	0.146796	0.00435526	-12.9844			-10.1046	-12.976	-7.23317
25	Cmp 10 mueM	0.0875429	0.00415033	-19.1488			-12.5307	-16.0323	-9.02922
26	5 mM cAMP	0.439205	0.024936	1.01492			-0.280365	-1.78303	1.2223
						extrapolated zero growth rate	-16.3838	-21.1074	-11.8087

## Sheet: EV table 4 - 2
Reconstruction of log transformed and z-score normalized steady state activity in 26 conditions based on first singular vector.
Obtained by matrix multiplication of promoter-specific coefficients with first singular vector. Coefficients and first singular vector were obtained by singular value decomposition of log transformed and z-score normalized promoter activity data (see main text)
					4.0404	3.31975	5.2912	1.71941	3.4771	2.45612	4.37198	-2.18108	7.34161	0.544839	2.60107	2.57512	1.38627	8.75733	6.16245	0.33072	1.34693	2.15843	2.12104	-1.10244	-4.4417	-8.5353	-12.623	-12.9844	-19.1488	1.01492	first singular vector
					1	2	3	4	5	6	7	8	9	10	11	12	13	14	15	16	17	18	19	20	21	22	23	24	25	26	Condition number
	Promoter	coefficient of first singular vector			glucose	pyruvate	gluconate	acetate	glycerol	fructose	succinate	galactose	glucose+CAA	mannose	G6P	lactate	glcNAc	gluconate+AA	fructose+AA	sorbitol	mannitol	Cmp 0 mueM	Cmp 0.75 mueM	Cmp 1 mueM	Cmp 2 mueM	Cmp 4 mueM	Cmp 6 mueM	Cmp 8 mueM	Cmp 10 mueM	5 mM cAMP	Condition abbreviated
	eda1	0.149131			0.60255	0.495079	0.789083	0.256418	0.518544	0.366284	0.651999	-0.325267	1.09486	0.0812525	0.3879	0.384031	0.206737	1.30599	0.919013	0.0493206	0.20087	0.321889	0.316313	-0.164409	-0.662396	-1.27288	-1.88248	-1.93638	-2.85568	0.151357
	idnD	0.0665377			0.268839	0.220889	0.352064	0.114406	0.231358	0.163425	0.290902	-0.145124	0.488493	0.0362523	0.173069	0.171342	0.0922393	0.582692	0.410035	0.0220053	0.0896217	0.143617	0.141129	-0.0733539	-0.29554	-0.567919	-0.839905	-0.863951	-1.27411	0.0675307
	ackA	0.119885			0.484384	0.397989	0.634336	0.206132	0.416852	0.294452	0.524136	-0.261479	0.880149	0.065318	0.311829	0.308718	0.166193	1.04987	0.738785	0.0396484	0.161477	0.258763	0.25428	-0.132166	-0.532493	-1.02325	-1.51331	-1.55663	-2.29565	0.121674
	mqo	0.144224			0.582723	0.478788	0.763118	0.247981	0.501481	0.354232	0.630545	-0.314564	1.05884	0.0785788	0.375136	0.371394	0.199934	1.26302	0.888773	0.0476977	0.19426	0.311297	0.305904	-0.158999	-0.6406	-1.231	-1.82054	-1.87266	-2.76171	0.146376
	gnd	0.148988			0.601972	0.494605	0.788327	0.256173	0.518047	0.365933	0.651374	-0.324955	1.09381	0.0811746	0.387528	0.383663	0.206538	1.30474	0.918133	0.0492734	0.200677	0.32158	0.316009	-0.164251	-0.661761	-1.27166	-1.88068	-1.93452	-2.85294	0.151212
	tktA	0.145869			0.589367	0.484248	0.771819	0.250808	0.507199	0.358271	0.637735	-0.318151	1.07091	0.0794748	0.379414	0.375629	0.202214	1.27742	0.898907	0.0482416	0.196475	0.314846	0.309392	-0.160812	-0.647904	-1.24503	-1.8413	-1.89401	-2.7932	0.148046
	dcuB	0.0951447			0.384423	0.315857	0.503429	0.163593	0.330828	0.233687	0.415971	-0.207518	0.698515	0.0518385	0.247478	0.245009	0.131896	0.833214	0.586324	0.0314662	0.128153	0.205363	0.201805	-0.104892	-0.422604	-0.812088	-1.20101	-1.2354	-1.8219	0.0965647
	aceB	0.138275			0.558685	0.459038	0.731639	0.237751	0.480795	0.339619	0.604535	-0.301588	1.01516	0.0753374	0.359662	0.356074	0.191686	1.21092	0.85211	0.0457302	0.186247	0.298456	0.293285	-0.15244	-0.614174	-1.18022	-1.74544	-1.79541	-2.64779	0.140338
	mdh	0.139741			0.564609	0.463906	0.739397	0.240273	0.485893	0.343221	0.610945	-0.304786	1.02592	0.0761363	0.363475	0.35985	0.193719	1.22376	0.861146	0.0462151	0.188222	0.30162	0.296395	-0.154056	-0.620687	-1.19273	-1.76395	-1.81445	-2.67587	0.141827
	rrnB	0.0986784			0.3987	0.327588	0.522127	0.169669	0.343115	0.242366	0.43142	-0.215225	0.724458	0.0537638	0.256669	0.254109	0.136795	0.864159	0.6081	0.0326349	0.132913	0.21299	0.2093	-0.108787	-0.4383	-0.84225	-1.24562	-1.28128	-1.88957	0.100151
	epd	0.125488			0.507021	0.416589	0.663981	0.215766	0.436334	0.308213	0.548631	-0.273699	0.921282	0.0683706	0.326402	0.323146	0.17396	1.09894	0.773312	0.0415013	0.169024	0.270856	0.266164	-0.138343	-0.557379	-1.07108	-1.58403	-1.62938	-2.40294	0.127361
	acnB	0.141002			0.569703	0.468091	0.746068	0.24244	0.490277	0.346317	0.616457	-0.307536	1.03518	0.0768232	0.366755	0.363096	0.195467	1.2348	0.868916	0.046632	0.18992	0.304342	0.29907	-0.155446	-0.626287	-1.20349	-1.77987	-1.83082	-2.70001	0.143106
	gntK	0.0501756			0.202729	0.166571	0.265489	0.0862726	0.174466	0.123237	0.219367	-0.109437	0.368369	0.0273376	0.13051	0.129208	0.069557	0.439404	0.309204	0.0165941	0.0675831	0.1083	0.106424	-0.0553157	-0.222865	-0.428264	-0.633367	-0.651499	-0.960801	0.0509244
	pck	0.0812984			0.328478	0.269891	0.430166	0.139786	0.282683	0.199679	0.355435	-0.177318	0.596861	0.0442945	0.211463	0.209353	0.112702	0.711957	0.500997	0.026887	0.109504	0.175477	0.172437	-0.0896269	-0.361103	-0.693906	-1.02623	-1.05561	-1.55677	0.0825118
	pgi	0.146417			0.591584	0.486069	0.774722	0.251752	0.509107	0.359618	0.640133	-0.319347	1.07494	0.0797737	0.380841	0.377042	0.202974	1.28222	0.902288	0.048423	0.197214	0.31603	0.310556	-0.161416	-0.650341	-1.24971	-1.84822	-1.90114	-2.80371	0.148602
	ppc	0.14015			0.566262	0.465264	0.741561	0.240976	0.487316	0.344226	0.612734	-0.305678	1.02893	0.0763592	0.364539	0.360903	0.194286	1.22734	0.863667	0.0463504	0.188773	0.302503	0.297263	-0.154507	-0.622504	-1.19622	-1.76911	-1.81976	-2.6837	0.142242
	acs	0.0327653			0.132385	0.108773	0.173368	0.0563371	0.113928	0.0804756	0.143249	-0.0714637	0.24055	0.0178518	0.0852247	0.0843745	0.0454216	0.286937	0.201914	0.0108361	0.0441326	0.0707215	0.0694964	-0.0361219	-0.145534	-0.279662	-0.413596	-0.425437	-0.627415	0.0332543
	ptsH	0.0641514			0.259197	0.212967	0.339438	0.110303	0.223061	0.157564	0.280469	-0.139919	0.470974	0.0349522	0.166862	0.165197	0.0889313	0.561795	0.39533	0.0212161	0.0864076	0.138466	0.136067	-0.0707232	-0.284941	-0.547551	-0.809783	-0.832967	-1.22842	0.0651088
	rrnD	0.112033			0.45266	0.371923	0.592791	0.192632	0.389551	0.275168	0.489808	-0.244354	0.822505	0.0610401	0.291406	0.288499	0.155309	0.981113	0.6904	0.0370516	0.150901	0.241816	0.237627	-0.12351	-0.497618	-0.956238	-1.4142	-1.45468	-2.1453	0.113705
	ppsA	0.0636426			0.257142	0.211278	0.336746	0.109428	0.221292	0.156314	0.278244	-0.13881	0.467239	0.034675	0.165539	0.163887	0.088226	0.55734	0.392194	0.0210479	0.0857223	0.137368	0.134988	-0.0701623	-0.282681	-0.543209	-0.803361	-0.826361	-1.21868	0.0645924
	epd+Crp-Cra	0.142317			0.575019	0.472458	0.753029	0.244702	0.494851	0.349548	0.622209	-0.310405	1.04484	0.0775399	0.370177	0.366484	0.19729	1.24632	0.877023	0.0470671	0.191692	0.307181	0.30186	-0.156897	-0.63213	-1.21472	-1.79647	-1.8479	-2.7252	0.144441
	gntP	0.0909657			0.367538	0.301984	0.481317	0.156408	0.316297	0.223423	0.397701	-0.198403	0.667834	0.0495616	0.236608	0.234247	0.126103	0.796617	0.560571	0.0300842	0.122525	0.196343	0.192941	-0.100284	-0.404042	-0.776419	-1.14826	-1.18113	-1.74188	0.0923233
	pgmI	0.112166			0.453196	0.372364	0.593493	0.19286	0.390013	0.275494	0.490388	-0.244643	0.823479	0.0611124	0.291751	0.288841	0.155493	0.982276	0.691218	0.0370955	0.15108	0.242102	0.237908	-0.123657	-0.498208	-0.957371	-1.41587	-1.45641	-2.14784	0.11384
	fbp	0.132922			0.537058	0.441268	0.703316	0.228548	0.462183	0.326472	0.581132	-0.289913	0.97586	0.072421	0.345739	0.34229	0.184266	1.16404	0.819124	0.0439599	0.179037	0.286902	0.281932	-0.146539	-0.590399	-1.13453	-1.67787	-1.72591	-2.54529	0.134906
	fumA	0.117129			0.47325	0.388841	0.619755	0.201394	0.407271	0.287684	0.512088	-0.255469	0.859918	0.0638167	0.304661	0.301622	0.162373	1.02574	0.721804	0.038737	0.157765	0.252815	0.248436	-0.129128	-0.520254	-0.999735	-1.47853	-1.52085	-2.24289	0.118878
	gapA	0.142792			0.576936	0.474034	0.755539	0.245518	0.496501	0.350714	0.624283	-0.31144	1.04832	0.0777985	0.371411	0.367706	0.197948	1.25048	0.879947	0.0472241	0.192331	0.308205	0.302866	-0.15742	-0.634238	-1.21877	-1.80246	-1.85406	-2.73429	0.144923
	zwf	0.141152			0.570312	0.468591	0.746865	0.242699	0.490801	0.346687	0.617116	-0.307865	1.03629	0.0769053	0.367147	0.363484	0.195676	1.23612	0.869844	0.0466819	0.190123	0.304667	0.299389	-0.155612	-0.626956	-1.20478	-1.78177	-1.83278	-2.7029	0.143259
	fruB	0.0770663			0.311379	0.255841	0.407773	0.132509	0.267967	0.189284	0.336933	-0.168088	0.56579	0.0419887	0.200455	0.198455	0.106835	0.674895	0.474917	0.0254873	0.103803	0.166342	0.16346	-0.0849612	-0.342305	-0.657784	-0.972808	-1.00066	-1.47573	0.0782165
	gntR	0.139773			0.564739	0.464012	0.739567	0.240328	0.486005	0.3433	0.611086	-0.304856	1.02616	0.0761538	0.363559	0.359932	0.193764	1.22404	0.861344	0.0462257	0.188265	0.30169	0.296464	-0.154092	-0.62083	-1.19301	-1.76436	-1.81487	-2.67648	0.141859
	pyrG	0.140297			0.566856	0.465752	0.742339	0.241229	0.487827	0.344587	0.613376	-0.305999	1.03001	0.0764393	0.364922	0.361282	0.19449	1.22863	0.864573	0.046399	0.188971	0.302821	0.297575	-0.154669	-0.623157	-1.19748	-1.77097	-1.82167	-2.68652	0.142391
	kbl-const	0.149912			0.605705	0.497671	0.793214	0.257761	0.521259	0.368202	0.655413	-0.32697	1.1006	0.0816779	0.389931	0.386041	0.207819	1.31283	0.923825	0.0495789	0.201921	0.323574	0.317969	-0.165269	-0.665864	-1.27954	-1.89234	-1.94652	-2.87063	0.152149
	aroK	0.134102			0.541826	0.445186	0.70956	0.230577	0.466286	0.329371	0.586292	-0.292487	0.984524	0.073064	0.348808	0.345329	0.185902	1.17438	0.826397	0.0443502	0.180626	0.289449	0.284435	-0.14784	-0.595641	-1.1446	-1.69277	-1.74123	-2.56789	0.136103
	fur	0.149438			0.60379	0.496098	0.790707	0.256946	0.519612	0.367038	0.653341	-0.325937	1.09712	0.0814197	0.388699	0.384821	0.207162	1.30868	0.920905	0.0494222	0.201283	0.322551	0.316964	-0.164747	-0.66376	-1.2755	-1.88636	-1.94036	-2.86156	0.151669
	crp	0.145351			0.587277	0.482531	0.769082	0.249919	0.505401	0.357	0.635473	-0.317023	1.06711	0.079193	0.378068	0.374297	0.201496	1.27289	0.89572	0.0480705	0.195778	0.31373	0.308295	-0.160241	-0.645607	-1.24062	-1.83477	-1.8873	-2.7833	0.147521
	pfkA	0.1492			0.602827	0.495307	0.789446	0.256536	0.518783	0.366453	0.652299	-0.325417	1.09537	0.0812899	0.388079	0.384207	0.206832	1.30659	0.919436	0.0493433	0.200962	0.322037	0.316458	-0.164484	-0.662701	-1.27347	-1.88335	-1.93727	-2.857	0.151427
	epdIcd+Cra(epd)	0.109833			0.443767	0.364617	0.581145	0.188848	0.381899	0.269762	0.480186	-0.239553	0.806347	0.059841	0.285682	0.282832	0.152258	0.96184	0.676837	0.0363238	0.147937	0.237065	0.232959	-0.121084	-0.487843	-0.937453	-1.38642	-1.42611	-2.10316	0.111472
	gntT	0.0991049			0.400423	0.329004	0.524383	0.170402	0.344598	0.243414	0.433285	-0.216156	0.727589	0.0539962	0.257778	0.255207	0.137386	0.867894	0.610729	0.0327759	0.133488	0.213911	0.210205	-0.109257	-0.440194	-0.84589	-1.251	-1.28682	-1.89774	0.100584
	ptsG	0.132676			0.536064	0.440452	0.702015	0.228125	0.461328	0.325868	0.580057	-0.289377	0.974055	0.072287	0.345099	0.341656	0.183925	1.16189	0.817609	0.0438786	0.178706	0.286371	0.28141	-0.146268	-0.589307	-1.13243	-1.67477	-1.72272	-2.54058	0.134656
	talA	0.0872955			0.352709	0.2898	0.461898	0.150097	0.303535	0.214408	0.381655	-0.190399	0.640889	0.047562	0.227061	0.224796	0.121015	0.764476	0.537954	0.0288704	0.117581	0.188421	0.185157	-0.0962383	-0.387741	-0.745094	-1.10193	-1.13348	-1.6716	0.0885984
	epdIcd+Cra(pykF)	0.123449			0.498782	0.409819	0.653191	0.212259	0.429243	0.303205	0.539715	-0.269251	0.906311	0.0672596	0.321098	0.317895	0.171133	1.08108	0.760745	0.0408269	0.166277	0.266455	0.261839	-0.136095	-0.548321	-1.05367	-1.55829	-1.6029	-2.36389	0.125291
	galE	0.128807			0.520433	0.427608	0.681544	0.221473	0.447876	0.316366	0.563143	-0.280939	0.945652	0.0701792	0.335036	0.331694	0.178562	1.12801	0.793768	0.0425991	0.173495	0.278021	0.273205	-0.142003	-0.572123	-1.09941	-1.62593	-1.67248	-2.4665	0.13073
	icd	0.117452			0.474551	0.38991	0.621459	0.201948	0.408391	0.288475	0.513496	-0.256171	0.862283	0.0639921	0.305499	0.302452	0.16282	1.02856	0.723789	0.0388435	0.158199	0.25351	0.249119	-0.129484	-0.521684	-1.00248	-1.48259	-1.52504	-2.24905	0.119204
	sdhC	0.133819			0.540683	0.444246	0.708063	0.23009	0.465302	0.328676	0.585055	-0.29187	0.982447	0.0729098	0.348072	0.3446	0.18551	1.1719	0.824653	0.0442566	0.180245	0.288838	0.283835	-0.147528	-0.594384	-1.14219	-1.6892	-1.73756	-2.56247	0.135816
	rpiA	0.146835			0.593271	0.487455	0.776932	0.25247	0.510559	0.360644	0.641959	-0.320258	1.078	0.0800012	0.381927	0.378117	0.203553	1.28588	0.904861	0.0485612	0.197776	0.316932	0.311442	-0.161877	-0.652196	-1.25328	-1.8535	-1.90656	-2.81171	0.149026
	glpD	0.0578347			0.233675	0.191997	0.306015	0.0994417	0.201097	0.142049	0.252852	-0.126142	0.424599	0.0315106	0.150432	0.148931	0.0801746	0.506477	0.356403	0.0191271	0.0778994	0.124832	0.122669	-0.0637594	-0.256884	-0.493636	-0.730047	-0.750948	-1.10746	0.0586978
	pykF-const	0.147877			0.597482	0.490915	0.782446	0.254262	0.514183	0.363204	0.646515	-0.322531	1.08565	0.080569	0.384637	0.3808	0.204998	1.29501	0.911283	0.0489058	0.19918	0.319181	0.313652	-0.163026	-0.656824	-1.26217	-1.86665	-1.92009	-2.83166	0.150084
	glpF	0.0515765			0.20839	0.171221	0.272901	0.0886813	0.179337	0.126678	0.225492	-0.112492	0.378654	0.0281009	0.134154	0.132816	0.0714991	0.451672	0.317837	0.0170574	0.06947	0.111324	0.109396	-0.0568601	-0.229087	-0.440221	-0.65105	-0.669689	-0.987627	0.0523462
	hupA	0.0154436			0.0623983	0.051269	0.0817151	0.0265539	0.0536989	0.0379314	0.0675192	-0.0336837	0.113381	0.00841427	0.0401698	0.0397691	0.021409	0.135245	0.0951704	0.0051075	0.0208015	0.0333339	0.0327564	-0.0170257	-0.0685958	-0.131816	-0.194945	-0.200526	-0.295726	0.0156741
	gntR2	0.148551			0.600207	0.493154	0.786014	0.255421	0.516528	0.36486	0.649464	-0.324002	1.0906	0.0809365	0.386392	0.382537	0.205933	1.30091	0.91544	0.0491288	0.200089	0.320637	0.315083	-0.163769	-0.65982	-1.26793	-1.87516	-1.92885	-2.84458	0.150768
	pykF	0.132789			0.53652	0.440826	0.702611	0.228319	0.46172	0.326145	0.58055	-0.289623	0.974883	0.0723484	0.345392	0.341947	0.184081	1.16288	0.818304	0.0439159	0.178857	0.286615	0.28165	-0.146392	-0.589808	-1.13339	-1.67619	-1.72418	-2.54274	0.134771
	galU	0.142598			0.576155	0.473392	0.754516	0.245186	0.495829	0.350239	0.623438	-0.311018	1.0469	0.0776931	0.370908	0.367208	0.19768	1.24878	0.878755	0.0471601	0.19207	0.307788	0.302456	-0.157207	-0.633379	-1.21712	-1.80002	-1.85155	-2.73058	0.144727
	idnK	0.0970636			0.392176	0.322227	0.513583	0.166893	0.3375	0.2384	0.424361	-0.211704	0.712603	0.052884	0.252469	0.24995	0.134557	0.850019	0.59815	0.0321009	0.130738	0.209505	0.205875	-0.107007	-0.431127	-0.828467	-1.22523	-1.26031	-1.85865	0.0985123
	seqA	0.148383			0.599528	0.492596	0.785125	0.255132	0.515944	0.364447	0.648729	-0.323636	1.08937	0.0808449	0.385955	0.382105	0.2057	1.29944	0.914404	0.0490733	0.199862	0.320274	0.314726	-0.163584	-0.659074	-1.2665	-1.87304	-1.92667	-2.84136	0.150598
	epd-const	0.150313			0.607323	0.499001	0.795333	0.258449	0.522652	0.369186	0.657164	-0.327844	1.10354	0.0818961	0.390973	0.387073	0.208374	1.31634	0.926293	0.0497113	0.202461	0.324438	0.318818	-0.165711	-0.667643	-1.28296	-1.8974	-1.95172	-2.8783	0.152556
	dctA	0.131494			0.531289	0.436529	0.695762	0.226093	0.457219	0.322966	0.574891	-0.286799	0.965379	0.0716431	0.342025	0.338613	0.182287	1.15154	0.810326	0.0434877	0.177114	0.28382	0.278904	-0.144965	-0.584058	-1.12234	-1.65985	-1.70737	-2.51795	0.133457
	ihfb	0.134044			0.541591	0.444993	0.709252	0.230477	0.466084	0.329228	0.586037	-0.29236	0.984097	0.0730322	0.348657	0.345179	0.185821	1.17387	0.826038	0.0443309	0.180548	0.289324	0.284312	-0.147776	-0.595382	-1.1441	-1.69204	-1.74048	-2.56677	0.136044
	rpoH	0.149687			0.604794	0.496923	0.792022	0.257374	0.520476	0.367649	0.654428	-0.326479	1.09894	0.0815551	0.389345	0.385461	0.207507	1.31086	0.922437	0.0495044	0.201618	0.323088	0.317491	-0.165021	-0.664864	-1.27762	-1.8895	-1.94359	-2.86632	0.151921
	glpA	0.0743756			0.300507	0.246909	0.393536	0.127883	0.258612	0.182676	0.325169	-0.162219	0.546037	0.0405227	0.193456	0.191526	0.103105	0.651332	0.458336	0.0245975	0.100179	0.160534	0.157753	-0.0819949	-0.330354	-0.634818	-0.938844	-0.965722	-1.4242	0.0754856
	lpd	0.147492			0.595926	0.489637	0.780409	0.2536	0.512844	0.362258	0.644832	-0.321691	1.08283	0.0803593	0.383636	0.379809	0.204464	1.29164	0.908911	0.0487785	0.198662	0.31835	0.312835	-0.162601	-0.655114	-1.25889	-1.86179	-1.91509	-2.82429	0.149693
	rpoE	0.144172			0.582514	0.478617	0.762845	0.247892	0.501302	0.354105	0.630319	-0.314451	1.05846	0.0785507	0.375002	0.371261	0.199862	1.26257	0.888455	0.0476807	0.19419	0.311185	0.305795	-0.158942	-0.64037	-1.23055	-1.81989	-1.87199	-2.76073	0.146324
	talB	0.148007			0.598009	0.491348	0.783136	0.254486	0.514637	0.363524	0.647086	-0.322816	1.08661	0.0806402	0.384977	0.381137	0.205179	1.29615	0.912088	0.048949	0.199356	0.319463	0.313929	-0.16317	-0.657404	-1.26329	-1.8683	-1.92179	-2.83416	0.150216
	epdIcd	0.150637			0.608634	0.500078	0.79705	0.259007	0.52378	0.369983	0.658583	-0.328551	1.10592	0.0820729	0.391817	0.387908	0.208824	1.31918	0.928293	0.0498186	0.202898	0.325139	0.319506	-0.166069	-0.669084	-1.28573	-1.90149	-1.95593	-2.88451	0.152885
	cyaA	0.138298			0.55878	0.459116	0.731763	0.237792	0.480877	0.339677	0.604638	-0.301639	1.01533	0.0753502	0.359723	0.356134	0.191719	1.21112	0.852256	0.045738	0.186278	0.298506	0.293335	-0.152466	-0.614279	-1.18042	-1.74574	-1.79572	-2.64824	0.140362
	kdgr	0.147083			0.594274	0.488279	0.778245	0.252896	0.511422	0.361253	0.643044	-0.320799	1.07982	0.0801365	0.382572	0.378756	0.203897	1.28805	0.906391	0.0486432	0.198111	0.317467	0.311968	-0.16215	-0.653298	-1.2554	-1.85663	-1.90978	-2.81646	0.149278

## Sheet: EV table 4 - 3
Contribution of global regulation to promoter activity: calculated as Pearson correlation coefficient between measured promoter activity and the prediction based on the first singular vector alone (see main figure 2C). Measured and predicted promoter activities were transformed back to original linear scale before determining the correlation.
Measured promoter activity can be found in EV table 3 - 1
						predicted promoter activity based on first singular vector alone, transformed back to original linear scale
						1	2	3	4	5	6	7	8	9	10	11	12	13	14	15	16	17	18	19	20	21	22	23	24	25	26	Condition number
Promoter		Pearson correlation coefficient	corresponding p-value			glucose	pyruvate	gluconate	acetate	glycerol	fructose	succinate	galactose	glucose+CAA	mannose	G6P	lactate	glcNAc	gluconate+AA	fructose+AA	sorbitol	mannitol	Cmp 0 mueM	Cmp 0.75 mueM	Cmp 1 mueM	Cmp 2 mueM	Cmp 4 mueM	Cmp 6 mueM	Cmp 8 mueM	Cmp 10 mueM	5 mM cAMP	Condition abbreviated
eda1		0.97223	1.20486e-16			138.854	132.185	151.237	118.5	133.613	124.614	142.034	90.7878	173.969	109.365	125.854	125.631	115.834	191.63	160.509	107.777	115.523	122.106	121.795	97.7282	77.7995	58.8247	44.4956	43.4109	28.4945	112.933
idnD		0.249592	0.218825			22.0979	21.2891	23.5754	19.5972	21.4631	20.3587	22.4803	16.0157	26.2141	18.4417	20.512	20.4844	19.2623	28.2064	24.6625	18.2385	19.2232	20.0475	20.0088	16.9349	14.2477	11.528	9.33036	9.15751	6.65662	18.8957
ackA		0.720659	3.2898e-05			55.1868	51.4206	62.3901	43.9508	52.2204	47.2442	57.0111	29.9789	76.2882	39.1682	47.9207	47.7989	42.5379	87.6524	67.9561	38.3541	42.3741	45.8847	45.7167	33.3245	24.0171	16.0747	10.7651	10.3902	5.67593	41.0164
mqo		0.82045	2.86975e-07			443.926	406.356	517.569	333.904	414.278	365.495	462.361	206.898	665.638	289.085	372.054	370.871	320.529	791.926	575.968	281.589	318.986	352.385	350.772	236.178	156.778	94.8701	57.4497	54.9578	25.7939	306.251
gnd		0.930028	6.34014e-12			387.325	352.218	456.769	285.217	359.601	314.311	404.634	170.543	598.554	244.298	320.375	319.281	272.961	721.387	512.371	237.497	271.548	302.213	300.727	196.606	126.587	73.7886	43.0454	41.0425	18.2079	259.918
tktA		0.915602	5.57269e-11			433.315	402.172	493.201	340.785	408.775	367.785	448.443	227.595	609.797	301.777	373.344	372.343	329.236	706.023	539.74	295.163	327.898	356.626	355.249	254.475	180.116	117.911	77.2366	74.4011	39.3102	316.822
dcuB		0.298163	0.139018			61.521	57.3276	69.5407	49.0092	58.2181	52.6769	63.5522	33.445	85.0107	43.6823	53.4303	53.2946	47.4355	97.6575	75.7367	42.7755	47.2531	51.1629	50.9758	37.1725	26.8011	17.947	12.0248	11.6066	6.34513	45.7409
aceB		0.854043	2.87053e-08			1485.72	1425.64	1596.08	1300.76	1438.55	1356.82	1514.21	1040.3	1795	1216.12	1368.14	1366.11	1276.17	1946.64	1677.76	1201.29	1273.3	1333.88	1331.03	1106.61	913.944	722.901	571.985	560.266	393.583	1249.31
mdh		0.716786	3.79521e-05			229.768	212.701	262.707	179.196	216.316	193.909	238.075	118.004	327.225	158.013	196.942	196.396	172.915	380.802	288.401	154.431	172.188	187.823	187.073	132.456	92.6285	59.7489	38.5647	37.1006	19.1709	166.173
rrnB		0.701107	6.6157e-05			3560.21	3336.39	3984.92	2888.39	3384.03	3086.62	3668.18	2032.49	4793.5	2598.33	3127.19	3119.89	2802.98	5445.65	4310.34	2548.68	2793.06	3004.93	2994.82	2239.94	1657.95	1146.54	793.297	767.883	440.638	2710.75
epd		0.630643	0.000552891			478.141	430.58	573.497	341.2	440.544	379.773	501.755	193.523	772.67	287.638	387.861	386.401	325.068	949.255	650.941	278.822	323.214	363.687	361.715	226.379	139.314	76.8292	42.4061	40.2356	16.4207	307.983
acnB		0.8853	1.88384e-09			944.544	890.91	1045.41	782.445	902.354	830.631	970.295	570.216	1234.59	711.334	840.455	838.688	761.583	1384.84	1121.97	699.085	759.156	810.812	808.356	622.357	474.676	340.549	244.438	237.377	143.968	738.983
gntK		0.423315	0.0311765			18.6037	17.783	20.119	16.0877	17.959	16.847	18.9939	12.6021	22.8746	14.9471	17.0006	16.973	15.7556	24.9946	21.2468	14.7481	15.7169	16.536	16.4973	13.4825	10.9391	8.46604	6.55452	6.40789	4.35625	15.3936
pck		0.217209	0.286482			86.3745	79.6412	99.4405	66.5064	81.0651	72.2598	89.661	42.8633	125.271	58.2658	73.449	73.2347	64.0574	146.925	109.693	56.8775	63.7742	69.8773	69.5836	48.3997	33.2289	20.9553	13.2239	12.6965	6.34126	61.4336
pgi		0.891629	9.86089e-10			353.387	327.463	403.35	276.491	332.956	298.887	365.995	183.057	500.989	244.202	303.503	302.671	266.922	581.878	442.268	238.736	265.814	289.627	288.484	205.17	144.142	93.5036	60.693	58.4178	30.4441	256.646
ppc		0.683692	0.0001179			1367.12	1253.87	1588.49	1034.81	1277.77	1130.45	1422.6	648.049	2031.56	898.781	1150.28	1146.7	994.261	2407.7	1763.54	875.984	989.579	1090.78	1085.9	737.59	494.093	302.338	185.134	177.278	84.6118	950.933
acs		0.146858	0.474054			28.3454	27.578	29.7284	25.9473	27.7438	26.6857	28.7056	22.3654	32.143	24.8122	26.8334	26.8069	25.6202	33.9236	30.7314	24.6107	25.5818	26.3848	26.3473	23.3033	20.5204	17.558	15.0267	14.8213	11.7199	25.2604
ptsH		0.280702	0.164826			285.938	278.269	299.752	261.968	279.926	269.35	289.536	226.125	323.856	250.614	270.827	270.562	258.697	341.621	309.767	248.598	258.313	266.342	265.967	235.516	207.642	177.932	152.506	150.441	119.229	255.098
rrnD		0.766397	4.99541e-06			9718.6	8996.78	11111.6	7579.8	9149.67	8202.02	10069.9	4991.74	13840.1	6683.9	8330.33	8307.21	7314.15	16105.8	12198.2	6532.38	7283.4	7944.67	7912.92	5602.96	3918.44	2527.7	1631.6	1569.66	811.164	7028.99
ppsA		0.208167	0.307502			44.4952	42.3226	48.5341	37.8698	42.7878	39.8583	45.532	28.8817	55.9634	34.9027	40.2616	40.1891	37.0035	61.7467	51.5622	34.3874	36.9026	39.0425	38.9412	31.1289	24.6845	18.575	13.9833	13.6367	8.88671	36.0612
epd+Crp-Cra		0.667062	0.000197702			8663.08	7583.87	10913.5	5643.84	7807.41	6466.12	9209.99	2746.82	15935.5	4543.56	6641.49	6609.75	5307.17	20695.6	12818	4367.45	5268.76	6120.33	6078.22	3352.09	1809.56	849.856	399.568	373.779	119.771	4955.51
gntP		0.408692	0.0381764			42.0054	39.6869	46.3556	34.9857	40.182	37.0764	43.1172	25.7296	54.4826	31.8935	37.5022	37.4256	34.0794	60.9113	49.6492	31.36	33.9739	36.2169	36.1104	28.0117	21.532	15.5962	11.302	10.9847	6.75882	33.0968
pgmI		0.768678	4.49798e-06			54.1735	50.5193	61.1545	43.2618	51.2956	46.4633	55.9425	29.6447	74.5973	38.6075	47.1206	47.0022	41.8875	85.5669	66.5421	37.8146	41.7281	45.1421	44.9788	32.9112	23.8125	16.0148	10.7767	10.4058	5.72582	40.4069
fbp		0.724901	2.80571e-05			56.0144	52.4917	62.6992	45.4407	53.2414	48.5605	57.7138	31.9714	75.4267	40.8758	49.1991	49.0842	44.0965	85.6926	67.8214	40.0945	43.9404	47.2749	47.1158	35.2358	26.0777	18.0313	12.4742	12.0745	6.9273	42.645
fumA		0.421561	0.0319571			87.9176	81.5697	100.13	69.0642	82.9154	74.5632	91.002	46.0357	123.928	61.1231	75.6956	75.4917	66.7125	143.584	109.626	59.7771	66.4401	72.2903	72.0097	51.5002	36.3914	23.7749	15.542	14.9687	7.88464	64.1853
gapA		0.893534	8.05201e-10			4082.77	3703.24	4836.16	2981.83	3782.98	3294.59	4270.24	1758.48	6383.57	2543.43	3359.88	3348.1	2850.33	7732.27	5441.64	2470.75	2835.19	3164.44	3148.46	2034.98	1294.84	743.9	427.721	407.298	176.787	2710.56
zwf		0.884246	2.09067e-09			111.847	104.737	125.352	90.5227	106.25	96.8093	115.279	63.4413	151.109	81.333	98.0966	97.8649	87.8155	171.919	135.712	79.7612	87.5013	94.218	93.8975	69.9948	51.6291	35.5522	24.4946	23.701	13.5137	84.8932
fruB		0.290493	0.149969			57.8285	53.1187	67.0161	43.986	54.1132	47.9769	60.1337	27.7729	85.3402	38.2983	48.8037	48.6546	42.2921	100.84	74.2651	37.3437	42.0964	46.3224	46.1186	31.5387	21.2757	13.1312	8.1101	7.77185	3.75774	40.4806
gntR		0.898581	4.61755e-10			84.7916	78.2072	97.563	65.3562	79.5998	70.9864	88.0047	42.1964	122.792	57.2885	72.15	71.9403	62.959	143.925	107.579	55.929	62.6818	68.6551	68.3678	47.6235	32.7454	20.6886	13.0798	12.5602	6.29071	60.3904
pyrG		0.857857	2.13265e-08			410.868	379.81	470.924	318.978	386.385	345.667	426	208.449	588.947	280.623	351.175	350.182	307.596	687.285	517.87	274.145	306.279	334.623	333.261	234.473	162.899	104.234	66.7393	64.1598	32.7541	295.386
kbl-const		0.969813	3.23959e-16			204.171	187.361	237.007	154.815	190.909	169.029	212.405	97.2402	302.643	134.584	171.975	171.444	148.787	358.293	262.951	131.192	148.09	163.134	162.409	110.585	74.2661	45.5852	28.0002	26.8194	12.8605	142.343
aroK		0.848893	4.23212e-08			553.425	523.759	608.962	463.441	530.097	490.293	567.635	343.942	712.312	423.638	495.756	494.774	451.786	793.738	650.906	416.759	450.429	479.26	477.892	373.507	289.351	211.594	154.802	150.584	93.9937	439.14
fur		0.959564	1.02562e-14			231.646	213.153	267.633	177.195	217.061	192.925	240.686	112.948	339.116	154.724	196.181	195.594	170.509	399.331	295.954	150.946	169.736	186.407	185.604	127.927	87.0025	54.2348	33.8314	32.4489	15.9264	163.353
crp		0.919033	3.44858e-11			482.008	455.256	532.227	401.037	460.967	425.144	494.84	294.416	626.116	365.397	430.055	429.172	390.59	700.443	570.267	359.25	389.374	415.233	414.005	320.685	246.133	177.951	128.717	125.083	76.7486	379.264
pfkA		0.962524	4.18186e-15			108.743	102.91	119.664	91.0505	104.156	96.3299	111.537	67.5586	139.988	83.2252	97.404	97.2109	88.7591	156.002	127.912	81.8729	88.4924	94.1606	93.8917	73.3703	56.8286	41.5479	30.3897	29.561	18.4457	86.2729
epdIcd+Cra(epd)		0.631059	0.000546829			166.417	153.49	191.493	128.26	156.224	139.313	172.726	82.796	241.032	112.422	141.598	141.186	123.554	282.532	211.16	109.753	123.01	134.736	134.172	93.4489	64.2455	40.5836	25.6535	24.634	12.3347	118.511
gntT		0.55163	0.00348587			46.1683	43.0533	52.1195	36.8667	43.7149	39.5957	47.6764	25.2598	63.5798	32.8993	40.156	40.0551	35.6952	72.9321	56.7125	32.2235	35.5593	38.4694	38.3303	28.0439	20.2891	13.6436	9.18	8.86399	4.87662	34.4331
ptsG		0.304115	0.130926			641.548	561.294	809.029	417.161	577.913	478.229	682.234	202.382	1183.31	335.512	491.258	488.9	392.17	1538.56	950.893	322.451	389.319	452.544	449.417	247.196	133.078	62.2906	29.1885	27.2965	8.70255	366.072
talA		0.256285	0.206313			60.1414	56.4829	67.0627	49.1348	57.2622	52.3905	61.9034	34.9836	80.1735	44.3572	53.056	52.9363	47.7297	90.6936	72.3491	43.5378	47.5665	51.0497	50.8838	38.4292	28.7319	20.1158	14.0907	13.6541	7.98205	46.2108
epdIcd+Cra(pykF)		0.787523	1.80336e-06			492.146	456.445	560.866	386.152	464.012	417.055	509.497	256.886	694.887	341.548	423.42	422.273	372.941	805.684	614.327	333.991	371.411	404.28	402.704	287.536	202.836	132.24	86.2677	83.0705	43.6199	358.746
galE		0.50394	0.0086683			332.005	296.755	403.417	231.283	304.117	259.405	349.603	125.979	555.203	192.616	265.328	264.258	219.588	692.176	462.05	186.298	218.247	247.651	246.213	149.026	88.5896	46.8248	24.7723	23.4165	8.96475	207.248
icd		0.661133	0.000235915			575.599	555.004	613.177	511.864	559.437	531.29	585.331	420.249	680.158	482.351	535.198	534.497	503.315	730.629	640.792	477.157	502.315	523.353	522.365	443.804	374.858	304.774	247.867	243.379	178.206	493.953
sdhC		0.504921	0.00851826			619.533	552.491	755.778	428.42	566.481	481.634	653.056	230.493	1046.92	355.468	492.858	490.83	406.328	1311.07	868.017	343.576	403.795	459.378	456.657	273.593	160.927	83.9634	43.8487	41.4013	15.5435	383.042
rpiA		0.956923	2.1615e-14			165.625	155.503	184.78	135.184	157.659	144.185	170.5	96.0955	221.092	121.98	146.025	145.694	131.3	250.249	199.418	119.716	130.849	140.478	140.019	105.607	78.8492	55.1108	38.539	37.3394	21.7728	127.102
glpD		0.136327	0.506654			27.2675	26.2107	29.2038	24.0081	26.4379	24.9981	27.7679	19.3842	32.6799	22.5102	25.1976	25.1618	23.5734	35.3186	30.6332	22.2474	23.5226	24.5932	24.5429	20.5656	17.1238	13.6801	10.9325	10.7179	7.64317	23.0982
pykF-const		0.909966	1.17501e-10			175.544	161.203	203.53	133.407	164.231	145.551	182.565	84.1093	259.382	116.105	148.068	147.614	128.253	306.657	225.619	113.202	127.658	140.516	139.896	95.553	64.3779	39.6721	24.4645	23.4409	11.3075	122.742
glpF		0.124324	0.545107			63.6166	59.8126	70.8024	52.1588	60.6233	55.5523	65.4473	37.3588	84.3795	47.1718	56.2455	56.1208	50.6931	95.2451	76.282	46.3155	50.5227	54.1552	53.9822	40.9706	30.7888	21.6911	15.2894	14.8239	8.74795	49.1077
hupA		0.0907839	0.659173			250.802	249.938	252.309	248.03	250.126	248.906	251.201	243.44	254.799	246.639	249.079	249.048	247.634	256.532	253.364	246.386	247.588	248.552	248.507	244.701	240.818	236.143	231.566	231.165	224.441	247.194
gntR2		0.95593	2.82698e-14			95.0077	87.5783	109.43	73.0917	89.1492	79.4361	98.6346	47.0404	137.959	64.0076	80.7478	80.5114	70.3916	161.889	120.75	62.4776	70.0794	76.8086	76.4848	53.1373	36.437	22.944	14.4572	13.8788	6.91618	67.4992
pykF		0.79263	1.38573e-06			136.313	125.492	157.357	104.434	127.779	113.649	141.601	66.7447	199.11	91.2631	115.556	115.212	100.517	234.24	173.906	89.0476	100.064	109.832	109.361	75.5411	51.4911	32.1869	20.1336	19.3155	9.51989	96.3224
galU		0.882127	2.56969e-09			157.422	144.376	182.926	119.141	147.129	130.157	163.815	74.5948	233.977	103.472	132.442	132.03	114.47	277.321	203.095	100.847	113.931	125.588	125.026	84.907	56.8658	34.7881	21.297	20.3928	9.72965	109.479
idnK		0.266926	0.18744			57.3815	53.6542	64.476	46.2199	54.4468	49.5049	59.1824	32.1333	78.0529	41.4274	50.1781	50.0569	44.807	89.0617	69.9298	40.6089	44.643	48.1502	47.9827	35.5315	26.029	17.7733	12.1427	11.7406	6.60974	43.2828
seqA		0.898066	4.89351e-10			392.636	358.42	459.96	292.722	365.627	321.319	409.459	178.701	596.195	252.298	327.266	326.193	280.64	713.149	513.564	245.554	279.246	309.441	307.981	204.832	134.248	79.9779	47.6821	45.5509	20.882	267.759
epd-const		0.951061	9.6924e-14			639.637	588.226	739.765	488.352	599.086	532.027	664.779	310.294	938.926	426.012	541.069	539.44	469.798	1106.93	818.632	415.537	467.653	513.927	511.698	351.755	238.573	148.221	92.1504	88.3586	43.1491	449.945
dctA		0.58686	0.00162465			121.144	109.571	144.207	87.6722	112	97.1491	126.872	50.9154	191.89	74.4372	99.1309	98.7732	83.6958	233.731	162.818	72.2494	83.2384	93.2021	92.7178	59.1719	37.1588	21.007	11.8857	11.302	4.78805	79.4757
ihfb		0.844584	5.79322e-08			547.857	515.433	609.052	450.125	522.344	479.093	563.454	323.54	724.502	407.52	485.008	483.943	437.608	816.752	655.672	400.2	436.153	467.169	465.693	354.475	267.186	188.933	133.665	129.638	76.9294	424.065
rpoH		0.933552	3.47354e-12			990.893	905.978	1157.6	742.527	923.875	813.746	1032.59	457.212	1493.71	641.645	828.542	825.874	712.403	1781.16	1290.03	624.79	708.927	784.179	780.543	522.823	345.193	207.511	124.836	119.351	55.4625	680.261
glpA		0.162024	0.429073			64.4438	59.8845	73.1967	50.8801	60.8516	54.8434	66.6567	34.2033	90.1904	45.1448	55.6588	55.512	49.1831	104.175	79.9867	44.1712	48.9865	53.206	53.0038	38.1738	27.1709	17.9096	11.8121	11.3854	6.07796	47.3582
lpd		0.922373	2.1171e-11			855.143	792.761	975.295	670.022	805.981	723.967	885.472	444.669	1209.86	592.204	735.081	733.079	646.966	1403.98	1068.83	579.024	644.296	701.664	698.912	498.052	350.625	228.021	148.381	142.85	74.7282	622.2
rpoE		0.852742	3.17064e-08			331.324	311.441	368.895	271.449	315.677	289.178	340.894	194.184	439.922	245.404	292.8	292.148	263.793	496.795	397.555	240.932	262.903	281.878	280.975	213.031	159.919	112.519	79.2079	76.7874	45.2252	255.513
talB		0.951388	8.95867e-14			348.425	325.403	392.319	279.57	330.296	299.807	359.559	193.108	476.553	250.093	303.958	303.21	270.873	545.049	426.121	245.065	269.865	291.459	290.427	213.913	155.836	105.687	71.7167	69.2998	38.6167	261.498
epdIcd		0.960928	6.8414e-15			2377.26	2188.99	2743.3	1822.49	2228.78	1982.89	2469.25	1166.04	3469.2	1593.16	2016.07	2010.09	1754.29	4079.68	3031.07	1554.58	1746.4	1916.44	1908.26	1319.32	900.129	563.314	352.769	338.47	167.108	1681.26
cyaA		0.792906	1.36581e-06			1099.3	1035.99	1218.51	908.139	1049.5	964.909	1129.72	658.759	1442.52	824.454	976.49	974.406	883.576	1620.79	1309.1	810.052	880.72	941.554	938.661	719.919	546.915	390.473	278.916	270.742	163.007	856.979
kdgr		0.878939	3.47992e-09			259.173	236.385	304.062	192.69	241.183	211.7	270.383	117.092	395.079	165.85	215.655	214.941	184.664	473.374	339.848	161.376	183.739	203.802	202.831	134.385	87.7297	52.0119	30.8593	29.4675	13.4106	176.111

## Sheet: EV table 4 - 4
Predicted steady state promoter activities in 6 stress conditions based on global regulation alone. Global regulation was estimated from growth rate (using the relationship between growth rate and first singular vector, main figure 2B), data were transformed back to original linear scale.
Corresponding promoter activity measurements are found in EV table 3-4
Condition Name	growth rate [h-1]	standard deviation	Description
N-source serine	0.397837	0.0230551	M9 glucose without ammonium, but with 20 mM serine
N-source glutamine	0.458963	0.0177438	M9 glucose without ammonium, but with 10 mM glutamine
10 microM paraquat	0.44759	0.024305	M9 glucose with 10 micromolar paraquat (inducer of oxidative stress)
32°C	0.577724	0.0518288	M9 glucose, incubated at 32°C
42°C	0.724513	0.0326506	M9 glucose, incubated at 42°C
microaerobic	0.518418	0.0331442	M9 glucose, incubation without shaking (barring brief and mild orbital shaking every 6 minutes immediately before OD and GFP measurements to prevent bacterial sedimentation)
			N-source serine	N-source glutamine	10 microM paraquat	32°C	42°C	microaerobic	Condition name
		Promoter name	predicted promoter activity based on growth rate and first singular vector
		eda1	95.4458	107.226	105.081	130.503	157.32	118.794
		idnD	16.6344	18.1677	17.8918	21.0835	24.2904	19.6341
		ackA	32.2124	38.0724	36.9837	50.4833	66.0258	44.1078
		mqo	226.36	279.003	269.058	397.111	555.573	335.396
		gnd	187.837	235.155	226.161	343.615	492.903	286.587
		tktA	245.523	292.876	284.046	394.441	523.575	342.07
		dcuB	35.9335	42.4617	41.249	56.2839	73.5879	49.184
		aceB	1084.89	1196.13	1176.03	1410.4	1649.76	1303.47
		mdh	127.637	153.193	148.415	208.471	279.467	179.895
		rrnB	2171.18	2531.48	2464.91	3280.49	4197.74	2897.86
		epd	215.273	275.791	264.183	418.998	623.722	343.008
		acnB	605.131	694.835	678.361	877.458	1095.55	784.755
		gntK	13.1936	14.6789	14.4096	17.5754	20.8596	16.1243
		pck	46.5499	56.3981	54.5503	77.9766	106.122	66.7792
		pgi	197.8	236.846	229.554	321.033	428.742	277.556
		ppc	707.593	868.119	837.849	1225.97	1702.45	1039.33
		acs	22.9983	24.5403	24.2654	27.3817	30.3894	25.9833
		ptsH	232.462	247.895	245.144	276.308	306.353	262.327
		rrnD	5399.14	6480.01	6277.97	8817.89	11820.4	7609.36
		ppsA	30.3896	34.2083	33.5126	41.7748	50.5205	37.9656
		epd+Crp-Cra	3144.65	4307.26	4078.35	7325.76	12141.2	5681.84
		gntP	27.2583	31.1748	30.4567	39.1048	48.5132	35.086
		pgmI	31.8259	37.5402	36.4794	49.6094	64.6742	43.4145
		fbp	34.1538	39.8238	38.7761	51.6118	66.049	45.5898
		fumA	49.68	59.3117	57.5151	79.9942	106.327	69.3257
		gapA	1941.84	2445.73	2349.73	3610.39	5229.43	2996.54
		zwf	67.8219	79.2166	77.1097	102.962	132.126	90.8231
		fruB	30.2781	37.0143	35.7459	51.9571	71.7369	44.1749
		gntR	45.8104	55.4594	53.6495	76.5791	104.091	65.6232
		pyrG	225.789	271.907	263.275	372.12	501.538	320.245
		kbl-const	106.116	130.021	125.516	183.218	253.899	155.488
		aroK	363.756	414.371	405.105	516.302	636.448	464.731
		fur	122.917	149.642	144.618	208.587	286.084	177.94
		crp	312.012	357.117	348.844	448.54	557.144	402.194
		pfkA	71.4534	81.4034	79.5819	101.444	125.069	91.3041
		epdIcd+Cra(epd)	89.89	108.831	105.278	150.293	204.312	128.784
		gntT	27.1189	31.9896	31.0854	42.2776	55.1201	36.9968
		ptsG	231.832	317.987	301.015	542.108	900.471	419.983
		talA	37.2884	43.2537	42.1537	55.5678	70.5214	49.2906
		epdIcd+Cra(pykF)	277.325	331.378	321.292	447.586	595.753	387.622
		galE	141.207	184.129	175.839	288.211	441.382	232.597
		icd	436.107	475.347	468.291	549.766	631.343	512.806
		sdhC	258.954	339.496	323.906	536.267	828.419	430.902
		rpiA	102.457	118.932	115.893	152.972	194.357	135.615
		glpD	20.179	22.1559	21.7993	25.9425	30.1435	24.056
		pykF-const	91.7217	112.2	108.343	157.667	217.915	133.981
		glpF	39.7755	46.0186	44.8686	58.8605	74.3883	52.3212
		hupA	244.295	246.297	245.948	249.714	253.008	248.073
		gntR2	51.0999	61.9493	59.9131	85.742	116.807	73.3925
		pykF	72.5998	88.2826	85.3358	122.819	168.14	104.871
		galU	81.4523	99.9407	96.4543	141.162	196.056	119.662
		idnK	34.404	40.3255	39.229	52.7245	68.041	46.3768
		seqA	196.057	243.23	234.296	350.015	494.824	294.071
		epd-const	337.884	411.921	397.995	575.537	791.139	490.42
		dctA	56.3869	71.4967	68.6101	106.745	156.288	88.1173
		ihfb	344.241	397.661	387.827	507.313	639.565	451.513
		rpoH	500.809	618.979	596.631	885.098	1243.76	745.89
		glpA	36.8523	43.8345	42.534	58.7518	77.6294	51.0687
		lpd	480.263	574.468	556.882	777.286	1036.32	672.586
		rpoE	206.794	239.382	233.378	306.464	387.65	272.298
		talB	207.006	243.323	236.591	319.664	414.409	280.536
		epdIcd	1268.07	1541.26	1489.94	2142.48	2930.8	1830.09
		cyaA	699.704	805.055	785.693	1020.13	1277.82	910.86
		kdgr	128.576	159.834	153.909	230.79	327.333	193.587
