# Supplementary material for: Few regulatory metabolites coordinate expression of central metabolic genes in Escherichia coli
Source: Mol Syst Biol. 2017 Jan 3;13(1):903. doi: 10.15252/msb.20167402 (PMC5293157; doi:10.15252/msb.20167402)
Supplement: Supplementary file 6 — Table EV5 [file MSB-13-903-s006.xlsx]

## Sheet: information
Table EV5: Dynamic promoter activities during diauxic shift from glucose to succinate with
corresponding prediction based on growth dependent global regulation alone.
Kochanowski et al, Few regulatory metabolites coordinate expression of central metabolic genes in Escherichia coli. 2016, MSB
EV table 5 - 1: OD600, growth rate, and dynamic promoter activity of 64 promoters during diauxic shift from glucose to succinate
EV table 5 - 2: predicted dynamic promoter activity during diauxic shift based on measured growth rate and relationship between growth rate and first singular vector

## Sheet: EV table 5 - 1
Dynamic promoter activity during diauxic shift from glucose (0.5 g/L starting concentration) to succinate (2 g/L starting concentration): Data shown are the mean of three replicate measurements with corresponding standard devation.
OD600: mean OD600 across all 64 strains, with corresponding standard deviation
growth rate: mean point-to-point growth rate (calculated as: growth rate (t) = (ln(OD(t+1)-ln(OD(t))/(delta(t)) across all 64 strains, with corresponding standard deviation
								MEAN
time [h]		OD600	standard deviation		growth rate [h-1]	standard deviation		eda1	idnD	ackA	mqo	gnd	tktA	dcuB	aceB	mdh	rrnB	epd	acnB	gntK	pck	pgi	ppc	acs	ptsH	rrnD	ppsA	epd+Crp-Cra	gntP	pgmI	fbp	fumA	gapA	zwf	fruB	gntR	pyrG	kbl-const	aroK	fur	crp	pfkA	epdIcd+Cra(epd)	gntT	ptsG	talA	epdIcd+Cra(pykF)	galE	icd
4.10039		0.0948819	0.00379229		0.765901	0.0863194		187.308	37.3252	112.244	624.369	564.113	626.486	134.962	2724.28	310.843	4192.72	664.288	1095.98	65.4335	61.7923	541.964	2327.34	140.083	793.383	17415.4	207.727	7138.74	6.40689	193.661	108.892	90.0802	6072.24	213.038	182.227	178.484	608.228	400.078	1126.06	347.511	756.495	220.722	386.441	102.253	752.162	220.888	767.962	314.14	643.277
4.26706		0.107782	0.0037762		0.779846	0.0291473		228.506	86.258	69.2777	719.836	460.865	581.539	151.454	2629.97	313.002	4173.24	650.033	1118.89	99.7378	54.0217	540.551	2201.76	102.126	661.566	17420.1	157.032	6872.38	189.276	218.486	91.1176	154.553	6575.89	269.1	109.716	271.509	482.457	298.323	877.757	386.988	695.583	260.12	251.043	107.938	883.01	161.82	940.337	361.904	664.437
4.43369		0.122743	0.00439208		0.779848	0.0218784		207.666	115.514	134.584	588.261	510.764	621.87	162.606	2296.39	324.429	4270.15	557.472	1225.55	45.4565	126.166	619.594	2428.81	89.7056	672.196	16991.9	174.895	6871.87	109.588	201.776	98.9296	212.967	6296.39	280.55	112.379	247.131	626.64	376.259	966.371	381.535	682.009	119.709	376.841	105.62	845.311	129.529	880.929	322.557	619.107
4.60036		0.139782	0.00506002		0.783216	0.0230821		233.594	50.9372	111.18	578.498	524.985	590.568	172.441	2359.15	332.573	4511.52	572.277	1238.04	57.6519	115.415	586.039	2153.41	67.0478	527.059	17519.2	149.654	6815.01	151.931	158.625	160.036	189.83	6310.28	246.665	98.0893	234.409	569.697	309.995	762.94	381.576	630.973	198.982	270.017	185.758	738.832	117.191	928.072	294.976	742.341
4.76703		0.159271	0.0056982		0.793796	0.020372		213.665	83.3403	124.666	641.436	545.032	596.452	204.982	2400.74	344.28	4467.28	619.747	1246.38	47.0836	115.527	655.365	2462.94	85.5753	717.209	17331.8	126.694	6588.67	87.6314	156.183	188.222	134.849	6338.46	220.056	161.606	228.881	613.362	343.58	857.974	376.981	646.222	183.392	360.052	101.648	754.183	140.267	852.63	405.817	675.672
4.93369		0.181796	0.00639997		0.797975	0.0196622		244.106	86.5904	76.1458	677.792	550.391	625.405	190.625	2510.69	322.136	4675.81	553.862	1265.49	93.789	115.37	584.36	2345.23	89.5967	593.699	17216.4	103.964	6602.82	124.909	152.481	163.337	130.319	6115.04	216.625	154.84	205.253	605.127	328.216	865.221	375.185	740.529	243.144	237.221	128.428	641.076	112.334	944.21	357.503	736.705
5.10036		0.207653	0.00723752		0.801216	0.0152872		248.017	136.345	97.6105	733.831	510.506	602.855	186.56	2377.5	283.397	4535.69	569.354	1237.48	65.9682	116.041	612.519	2566.25	79.7013	649.645	16824.3	97.7579	6051.88	92.3757	210.649	157.274	173.91	6306.43	290.178	109.022	210.342	625.237	362.96	911.566	276.401	710.374	216.237	275.279	71.8628	722.478	147.795	839.835	379.35	731.697
5.26703		0.237317	0.00823008		0.799815	0.0187559		255.789	80.1795	90.6504	708.987	539.061	575.58	137.486	2351.33	327.048	4657.22	520.055	1247.67	89.162	82.0894	590.892	2545	97.3133	563.977	16540.5	97.0067	6220.15	77.9067	202.981	121.182	154.281	6001.5	239.386	127.291	196.471	611.093	348.947	937.33	300.993	719.77	230.363	302.638	167.185	574.404	99.9429	876.901	351.252	813.973
5.43369		0.271151	0.00922555		0.797371	0.0200384		262.816	82.5355	102.43	752.303	505.42	561.502	152.01	2312.3	337.195	4652.69	567.145	1210.93	62.7106	85.1183	546.747	2604.11	79.5616	630.093	16060.6	120.166	5867.15	101.736	188.012	149.522	138.54	5766.87	251.641	97.3851	206.123	538.01	327.944	887.916	293.913	638.445	235.791	320.097	115.213	591.068	148.155	877.022	360.872	744.157
5.60036		0.309681	0.0102761		0.791708	0.0195054		190.328	72.6653	84.7057	677.298	497.053	590.184	198.192	2202.42	382.847	4721.9	518.202	1265.91	81.677	62.5917	526.245	2503.4	46.7013	580.541	15364.8	113.682	6036.98	102.087	186.499	141.853	120.236	5654.79	213.637	117.284	187.337	524.364	279.546	888.505	310.474	625.055	224.994	302.685	134.879	596.279	119.885	846.899	337.242	767.418
5.76703		0.353353	0.0114441		0.786654	0.0197821		176.004	69.0204	106.106	593.399	480.777	582.819	283.966	2052.56	308.935	4108.79	469.864	1264.7	56.7751	92.0721	507.403	2211.79	36.9529	590.725	13625.6	101.944	5744.43	78.825	166.693	102.08	110.798	5062.6	203.619	82.0807	159.126	483.538	276.77	839.777	285.297	588.653	166.916	228.462	55.4443	604.249	130.206	758.307	340.79	688.435
5.93369		0.402861	0.0132366		0.709614	0.0341674		126.688	71.8134	97.4923	448.999	436.373	470.224	396.836	1580.17	287.139	3208.95	349.759	1236.3	34.3584	155.548	486.921	1715.47	60.3477	516.99	9284.06	57.1507	6446.64	55.043	122.229	68.9748	154.674	4083.45	158.701	86.1944	122.308	378.564	223.619	745.82	257.49	568.326	176.414	197.966	113.386	722.833	113.868	582.743	349.252	604.467
6.10036		0.453406	0.0137943		0.461986	0.0367925		149.103	97.0324	108.558	341.163	385.989	331.108	528.963	1159.1	269.304	2128.91	262.016	1119.12	33.2466	251.519	497.959	1137.49	232.009	500.505	5054.74	22.2881	7190.79	78.6953	79.3838	51.0557	228.552	2860.94	123.763	89.887	163.768	241.864	214.367	664.066	253.738	548.71	235.414	121.612	170.303	1135.49	156.124	412.999	450.259	408.993
6.26703		0.489673	0.0140812		0.23603	0.0379604		105.273	146.559	120.591	236.259	331.292	215.253	665.988	705.797	339.014	1246.47	255.194	948.097	21.2848	310.67	484.866	706.064	514.583	428.878	1786.54	51.834	7870.4	114.234	84.959	52.7676	318.035	2118.85	102.193	111.904	216.159	152.359	164.407	468.282	206.087	487.109	301.833	107.507	263.654	1522.08	265.647	276.051	545.363	301.898
6.43369		0.509314	0.0144011		0.0897316	0.0160113		109.614	125.577	101.883	187.566	332.966	107.236	667.303	469.816	310.422	545.911	216.747	696.454	37.8162	304.604	628.36	429.811	796.921	412.551	610.65	44.5068	8010.07	139.338	92.1936	57.488	300.382	1593.6	67.8746	131.985	241.794	105.499	137.824	361.845	222.729	367.224	346.326	43.9463	229.145	1655.75	388.425	152.363	616.662	253.543
6.60036		0.517001	0.0150327		0.112008	0.0129164		78.553	94.0201	98.179	175.522	359.819	51.8411	669.72	269.44	260.025	223.321	225.716	455.644	31.5438	272.899	678.391	445.218	919.485	365.949	-92.6351	61.7781	7772.17	113.999	73.5075	52.7002	247.616	1404.79	57.7339	105.381	194.665	80.5823	80.0032	258.811	185.368	322.248	297.72	65.7091	166.335	1430.22	457.014	121.193	599.462	195.87
6.76703		0.526757	0.0157961		0.152922	0.0102518		83.3865	58.4247	67.0075	153.725	389.597	12.786	613.169	297.766	169.904	42.4343	193.753	254.305	34.4399	250.192	699.424	458.969	851.215	323.114	-185.343	35.3154	7570.89	117.818	64.6794	50.1978	187.432	1299.33	45.6645	90.6048	158.735	94.576	60.2598	264.308	187.633	279.693	268.416	37.523	92.4157	1100.42	397.448	60.6371	487.889	137.173
6.93369		0.540366	0.0165755		0.194918	0.0110325		88.6293	55.5608	71.1023	101.197	317.086	53.9958	557.494	290.396	167.442	145.564	199.794	229.984	17.9266	229.014	691.691	498.579	717.529	237.76	-264.753	52.8998	7467.83	86.6725	69.1025	49.8496	173.39	1433.06	48.4732	90.1051	132.828	106.057	84.1074	273.565	155.09	224.197	212.497	59.0212	69.3264	850.134	348.58	94.2061	374.969	122.878
7.10033		0.558221	0.0175799		0.239329	0.0128679		83.3471	74.6295	84.6179	83.3426	320.484	68.3533	513.478	480.398	145.505	92.5689	198.369	257.84	22.3571	230.825	650.611	500.073	545.908	172.794	-200.462	52.4881	7489.53	84.4254	49.6674	63.7547	165.158	1644.27	42.3645	84.7834	122.381	95.645	121.627	262.737	156.752	197.303	181.559	41.6065	72.8494	714.143	281.674	81.7791	271.32	177.977
7.267		0.580959	0.019		0.281256	0.0136948		77.7279	65.8209	64.2787	87.3171	291.525	106.433	443.285	530.026	152.755	216.449	158.764	309.37	33.1509	237.218	612.573	496.406	416.522	107.93	57.7817	82.6883	7274.79	74.3882	53.8001	69.1168	174.504	1877.35	60.6874	51.6889	75.8731	80.4164	123.2	278.694	193.549	138.616	144.882	45.5688	60.0247	656.778	268.492	145.846	226.377	206.139
7.43367		0.608864	0.0206185		0.311014	0.0142424		80.6666	64.7832	75.2037	122.321	292.08	145.009	442.829	661.079	156.949	185.482	170.524	328.722	32.5755	239.376	509.259	602.229	297.945	131.897	378.315	76.6856	6932.04	75.5361	48.8056	63.2272	170.016	1993.3	71.3504	61.3191	77.7583	114.76	112.392	281.924	175.88	225.065	110.999	47.1913	67.3521	540.621	224.634	121.863	188.472	216.141
7.60033		0.641284	0.0225055		0.331355	0.00877094		99.4245	36.219	47.0586	121.202	245.118	131.773	406.166	672.95	171.52	229.868	156.913	360.189	40.8378	236.698	421.863	573.189	248.394	101.317	664.558	88.5911	7094.45	93.1144	70.2328	63.0754	161.12	1922.57	79.863	66.7552	75.7772	151.996	120.076	305.474	182.685	234.923	113.268	67.2093	56.841	449.448	184.246	103.266	132.724	213.036
7.767		0.677711	0.0242192		0.339115	0.0093927		104.005	56.1933	81.9033	144.902	217.021	156.723	414.205	773.329	168.614	248.439	195.358	407.962	16.4252	230.739	385.655	686.325	197.111	123.734	738.837	93.7907	7441.52	77.3094	48.8769	70.7512	162.498	1944.81	64.1141	80.5507	78.5473	157.99	123.421	298.438	152.997	253.797	86.0198	41.5378	63.5425	366.119	165.673	131.099	122.702	299.674
7.93367		0.717132	0.0260537		0.337617	0.00855816		115.114	63.9472	80.9761	163.396	222.373	185.142	415.93	841.062	158.644	300.001	165.346	443.721	36.7327	269.061	328.134	652.133	199.545	102.042	1005.51	109.459	7658.56	101.158	56.2864	84.0502	178.655	2049	59.2896	58.9429	82.3951	152.074	129.502	322.42	155.882	268.75	107.884	68.9592	53.7062	372.269	153.173	138.571	153.034	352.65
8.10033		0.758657	0.0279773		0.334343	0.00956245		89.4974	73.9553	61.1761	165.839	227.797	210.674	421.188	821.878	185.115	382.401	152.781	486.386	26.4455	282.23	308.949	722.929	156.537	123.109	1209.52	116.678	7645.91	81.1226	49.8435	70.0467	164.465	2068.4	73.6567	39.6754	72.9172	159.083	134.996	289.887	185.409	251.597	87.6593	28.1638	55.9654	362.485	131.914	154.291	146.597	433.847
8.267		0.802155	0.0301782		0.332543	0.00881265		114.472	51.5227	58.9918	174.677	251.51	225.03	411.034	860.518	211.797	459.128	113.399	568.217	29.3557	319.497	290.487	700.509	177.124	123.817	1402.35	115.498	7774.28	90.2217	51.1992	75.4958	155.102	2021.33	86.3635	47.9924	86.0123	168.106	148.49	311.839	180.499	262.24	78.051	76.9401	51.2907	322.172	153.031	126.479	161.703	434.229
8.43367		0.847897	0.0326155		0.331256	0.00865052		94.147	57.7313	52.7512	158.749	269.107	205.309	388.346	913.723	227.036	502.539	148.602	578.652	31.0614	307.725	253.581	758.6	156.243	140.105	1692.72	140.706	7969.8	97.26	43.8185	70.4164	164.328	1936.34	99.8268	30.7311	79.9355	159.04	127.233	279.117	199.062	297.633	84.7069	52.1112	53.1243	325.592	127.691	147.213	151.091	495.498
8.60033		0.896028	0.0345563		0.330186	0.00742262		120.41	53.2334	72.4433	178.651	259.365	254.789	391.413	999.852	212.098	544.159	153.315	602.348	36.5082	323.228	240.194	744.384	193.239	136.152	1838.41	135.5	7914.32	105.777	49.8733	69.7017	172.642	2046.53	79.7216	53.5476	93.9905	164.155	118.707	284.187	185.692	318.714	72.0885	79.6348	40.7895	297.349	144.883	143.797	181.276	486.883
8.767		0.946738	0.0369807		0.32673	0.00775795		125.298	53.8475	56.0957	167.508	245.567	240.443	365.564	984.568	204.627	657.012	163.585	544.211	51.4156	332.003	186.541	732.695	167.287	141.018	2119.02	116.89	8122.23	117.62	37.8131	67.279	176.931	2114.2	80.1141	47.2779	75.8188	184.651	123.632	262.674	185.348	336.28	93.3786	50.1971	45.0267	346.751	115.228	150.598	179.286	571.97
8.93367		0.999748	0.0396887		0.326139	0.0104156		128.779	48.4968	62.9007	176.503	266.16	279.525	389.542	935.626	217.096	662.494	144.76	602.08	31.4066	344.155	233.191	713.101	157.946	130.077	2134.86	126.303	8067.38	106.557	49.5654	66.2341	152.521	2135.16	83.0008	57.5904	78.4309	187.66	144.062	307.95	197.673	304.125	88.4401	66.2512	55.5036	313.282	141.467	158.207	159.134	535.877
9.10033		1.05565	0.0431503		0.327848	0.00695095		123.207	55.7378	57.2013	176.353	283.89	272.294	389.91	941.057	234.91	719.631	183.133	598.256	30.3188	344.89	222.042	720.434	134.997	134.552	2347.55	114.514	8358.25	105.216	36.9823	89.4964	164.384	2072.34	91.9058	38.7542	69.8483	218.208	148.191	334.018	170.783	327.206	78.5575	70.1934	51.9287	338.269	135.436	178.573	181.981	539.818
9.26697		1.11496	0.0464397		0.328479	0.00885161		128.707	57.9499	52.8213	146.374	279.91	312.216	415.786	889.159	250.078	697.294	186.851	613.87	23.1548	352.74	226.777	691.712	148.033	139.432	2494.57	144.634	8198.66	108.639	54.417	82.5593	156.518	2035.46	104.507	28.5431	83.7736	198.224	142.547	338.799	199.871	350.815	95.117	70.3151	58.1097	334.781	146.11	165.121	174.119	529.131
9.43364		1.17775	0.0502113		0.330686	0.00719135		126.305	47.6971	48.5284	122.148	277.174	282.145	373.364	832.95	239.386	756.558	198.08	590.424	27.8292	350.375	227.722	639.923	117.489	132.93	2524.68	108.922	8054.9	106.176	42.0733	84.2619	159.675	2053.38	98.5308	35.7009	71.9998	242.603	124.074	304.429	170.784	333.54	78.1559	60.9674	48.1858	322.422	136.825	189.545	205.603	525.779
9.60031		1.24451	0.0537178		0.3285	0.00852191		130.21	40.895	45.9702	102.965	251.789	288.106	362.227	782.968	210.608	701.65	157.161	589.468	29.7567	352.044	220.545	608.086	108.209	129.551	2414.18	118.79	7589.34	129.557	53.764	65.4151	149.961	1895.21	84.7397	38.2233	95.5883	220.766	117.863	288.7	189.516	349.762	88.3744	57.6826	53.1595	311.64	142.22	191.764	186.964	560.333
9.76697		1.31459	0.0576758		0.330568	0.00778596		105.421	41.065	53.6454	103.605	259.202	293.819	359.597	756.309	213.713	692.362	162.425	524.519	31.7818	325.066	235.004	593.783	103.636	125.827	2147.91	90.0773	7137.63	122.761	47.7212	75.4497	134.455	1774.27	71.7011	46.6994	87.0076	240.476	127.168	301.933	181.177	316.113	84.9747	69.4272	52.8887	274.233	131.504	187.146	211.076	500.123
9.93364		1.38909	0.0618096		0.330148	0.0076584		101.078	49.9987	53.4133	105.277	226.706	286.957	365.321	735.109	207.3	668.09	158.189	512.72	43.6857	319.022	203.941	585.533	96.6144	102.823	2076.25	114.568	7058.6	123.194	47.0972	80.4292	135.278	1614.66	83.0637	33.9636	91.4063	215.158	134.964	307.887	166.256	313.276	85.9402	74.0753	45.3608	320.266	120.962	141.766	197.447	485.043
10.1003		1.46771	0.0662386		0.333473	0.0067614		90.2151	49.5039	56.1379	95.9916	226.559	267.077	391.368	695.251	204.791	673.02	173.793	459.582	36.9906	296.249	215.205	530.688	96.9458	96.7639	1863.21	100.725	6854.41	103.591	38.9127	79.0354	116.318	1658.63	84.7501	33.1143	71.6975	224.121	142.724	275.826	161.543	274.799	93.6342	70.6631	44.7214	312.246	133.662	156.601	220.451	437.871
10.267		1.55161	0.070464		0.333514	0.00738329		93.1159	41.9823	50.0572	86.6779	219.72	238.836	398.62	666.816	168.338	585.496	153.404	455.275	32.939	313.679	222.79	527.481	73.3031	104.356	1833.5	104.971	6747.03	104.856	41.3466	59.2386	123.128	1730.85	77.3566	34.0986	76.7242	220.965	126.955	245.302	149.725	293.437	84.9079	67.9835	47.9375	264.305	144.622	145.572	197.769	407.032
10.4336		1.6403	0.0743937		0.336917	0.0199345		102.953	31.0606	36.5371	64.9162	203.868	252.622	386.053	620.14	155.838	561.502	158.016	448.049	26.0673	308.713	240.367	503.595	84.0922	98.7812	1484.28	76.2188	5716.87	104.718	43.7507	58.3388	110.07	1565.99	65.5923	23.6723	81.909	221.417	126.157	244.183	161.637	308.658	86.4044	56.7251	43.2957	239.066	160.198	157.577	200.153	409.84
10.6003		1.73503	0.0783801		0.290829	0.0340896		92.1405	29.3421	22.2992	61.2579	185.851	226.834	309.064	561.543	161.295	500.2	132.023	434.254	22.22	276.334	224.977	433.811	102.707	104.611	940.725	86.2818	4685.98	118.134	32.6142	51.4806	124.005	1233.34	54.607	18.1984	67.2197	191.113	104.887	267.428	145.865	280.682	79.0558	53.311	48.3747	200.642	167.463	128.186	190.933	355.146
10.767		1.82093	0.0760228		0.208355	0.04277		66.5355	32.8898	21.3347	65.2169	130.716	184.702	257.72	446.186	158.826	416.568	128.742	413.229	11.541	206.565	201.276	311.485	158.073	67.3314	451.143	51.9049	3774.29	106.844	23.0402	47.2047	98.5037	807.628	45.74	8.83712	70.908	143.944	86.3396	224.65	115.97	257.12	78.6244	40.4428	25.4083	244.981	169.124	102.021	198.03	307.289
10.9336		1.88502	0.0722856		0.10665	0.0408589		44.7168	34.1403	18.1417	91.9476	105.273	102.641	202.387	326.569	146.907	277.583	87.8012	330.14	8.77625	168.196	190.091	192.866	254.68	88.339	171.685	34.8966	3463.79	85.8001	14.1652	37.682	97.5877	687.687	29.147	8.65399	68.456	88.3139	63.4809	140.07	100.089	230.73	93.7421	29.0219	33.6067	227.174	185.728	68.3561	208.122	240.42
11.1003		1.91863	0.0681699		0.0407537	0.0145932		27.337	27.5797	29.4516	76.7473	60.3511	65.5697	169.424	191.889	111.472	125.698	63.1061	281.524	7.52628	127.164	184.893	130.903	375.846	111.474	191.129	11.4509	3491.69	57.9859	21.472	23.2691	77.81	612.317	22.0228	15.0708	91.4181	61.8959	45.222	79.9255	64.0864	204.51	113.125	10.3869	17.624	188.753	194.697	42.8643	170.821	196.616
11.267		1.9317	0.0684762		0.0101214	0.00571813		31.2327	15.7401	28.5409	84.8488	67.8148	31.6774	119.353	160.151	81.6491	94.9696	39.4015	213.984	12.5521	112.804	187.612	72.0508	480.673	152.603	36.0657	7.20144	3211.2	46.0632	22.2143	17.0647	80.6691	562.282	21.4221	16.596	90.9253	45.7889	33.5039	38.0485	67.0604	170.391	143.502	20.087	20.0153	175.855	215.865	44.6306	179.152	170.601
11.4336		1.93499	0.0693881		-0.000697372	0.00675238		27.751	12.0336	27.8341	59.1662	68.5514	25.8983	112.892	160.349	66.2745	63.124	29.6646	180.155	4.8028	85.3913	174.265	77.555	552.59	152.24	-37.9376	10.2739	3048.72	47.9781	15.5763	-4.13579	64.2422	479.488	23.0117	20.6848	76.5914	28.9152	25.1218	60.2099	58.7425	135.894	131.429	8.5685	27.0969	135.696	209.862	34.0301	159.201	149.958
11.6003		1.93481	0.0707215		-0.000743321	0.00810829		29.7479	4.37263	27.6872	55.3219	81.5231	18.9615	97.671	133.116	62.7009	56.0151	30.3244	145.202	5.41711	86.7216	158.984	43.0084	556.692	146.128	-40.2361	17.4721	2776.24	35.9002	16.5968	11.1558	42.7812	449.697	26.6727	16.2911	70.3398	24.3293	11.6442	34.122	74.5105	135.993	134.393	11.9634	18.0614	142.876	185.541	29.9701	191.771	99.1857
11.7669		1.93465	0.0726885		0.0024775	0.00705505		25.3042	14.3021	20.042	61.0386	57.731	33.8782	84.5808	109.551	52.2877	52.295	10.0083	136.171	7.16239	67.3547	151.774	46.6236	564.524	144.288	50.0331	16.3785	2548.35	25.7347	12.7692	8.88119	37.9572	401.501	14.7625	11.544	70.6979	19.1613	12.2481	65.1834	54.5814	113.719	100.07	3.5216	16.5332	82.9702	165.551	16.686	147.024	80.99
11.9336		1.93552	0.0745558		0.00667109	0.00633088		12.6242	4.98913	24.9243	56.9279	24.67	26.7394	73.3911	92.7402	43.3607	41.5225	32.0049	118.64	9.5326	75.1129	138.452	18.438	545.369	157.23	61.7314	7.17014	2393.6	16.0975	13.4518	20.4281	43.3885	359.526	15.1985	10.1147	82.0607	33.6207	23.8756	34.0761	58.9295	101.888	119.474	12.2276	4.30562	64.1673	127.271	16.3176	139.735	68.315
12.1003		1.93774	0.0761091		0.00903693	0.00437273		24.2084	10.6429	17.3136	55.1876	27.8065	16.6191	67.0214	154.351	31.4923	47.8307	9.60774	125.189	6.924	65.5076	148.172	46.2504	540.066	129.675	1.82321	1.66546	2151.77	26.2378	10.0325	5.75906	47.3192	356.793	15.5303	4.2758	60.0537	18.1641	21.7513	46.7217	51.8183	84.5754	105.704	19.2865	7.96966	28.2519	124.232	15.2752	102.498	82.5065
12.2669		1.94069	0.0770765		0.0123417	0.00535035		13.9598	-0.330228	18.1568	39.6566	40.3603	-5.71621	71.1953	137.965	45.1261	31.6134	32.9995	113.035	5.3165	54.8273	135.462	33.0629	514.162	127.88	-41.383	10.2257	2147.77	14.2962	8.23674	10.9751	37.1734	372.224	17.5179	7.06241	49.9136	21.9776	27.3589	23.1352	59.8388	83.6717	85.6535	3.82219	16.3957	56.047	108.572	11.5355	123.254	74.9695
12.4336		1.94474	0.0784943		0.0149041	0.0055808		16.2923	8.28815	19.4343	50.8078	68.2565	15.4603	84.4978	139.787	23.4199	56.7741	6.52689	73.1531	2.16415	28.3632	130.844	38.2981	492.87	115.043	-66.2305	6.84871	1920.99	16.3642	13.0966	5.719	39.8677	328.297	5.60891	7.00357	44.4597	3.27456	9.45389	34.5973	46.318	98.0024	90.1906	-3.5196	17.2764	39.6592	130.599	5.74564	101.787	55.108
12.6003		1.94963	0.0799398		0.021611	0.0147231		4.75733	7.93856	17.1599	45.9009	49.6483	5.61125	64.3195	106.594	38.6506	36.5782	28.078	83.593	3.35058	65.1308	130.197	15.7806	492.97	143.403	50.3774	9.5437	1818.04	-2.06705	9.18246	16.8912	32.9942	300.613	7.33946	9.45477	52.3735	22.4466	14.2293	30.8038	49.2278	97.1996	82.8609	0.729847	27.5817	49.7084	105.6	11.1024	111.973	65.4171
12.7669		1.95675	0.0822649		0.0356753	0.0270301		14.1152	7.60193	14.992	41.7535	35.6735	16.3713	49.8952	141.931	33.6232	85.1121	13.2873	99.2269	-4.16252	48.1237	130.829	44.5697	529.28	133.466	15.3289	8.5563	1734.28	3.86069	19.2861	1.46828	42.6874	284.206	12.3954	5.13792	48.6375	19.246	2.45823	24.6778	43.3979	91.0411	99.0455	4.18064	9.26586	24.4195	97.2601	8.41486	72.8178	86.5513
12.9336		1.96859	0.0866946		0.0633556	0.0243931		15.5929	11.109	8.3212	15.4166	32.997	4.41583	25.7671	107.239	54.1967	20.7778	28.2476	120.051	3.02239	43.5516	132.345	42.4492	519.488	138.369	25.9429	13.1589	1727.14	1.53123	12.2344	3.74529	22.2522	354.58	16.7931	2.05493	44.2978	15.2642	-3.82119	24.9325	46.608	49.5332	83.2387	15.6405	5.61287	52.4734	91.1483	35.1778	91.008	55.7599
[truncated: 86 more columns]

## Sheet: EV table 5- 2
Predicted dynamic promoter activity during diauxic shift based on growth rate measurements and steady state relationship between growth rate and global regulation (main figure 2B)
lower and upper bounds of 95% confidence intervals were estimated based on the 95% confidence interval of the polynomial fit between steady state growth rate and global regulation
						Mean predicted promoter activity
time [h]			growth rate [h-1]	standard deviation		eda1	idnD	ackA	mqo	gnd	tktA	dcuB	aceB	mdh	rrnB	epd	acnB	gntK	pck	pgi	ppc	acs	ptsH	rrnD	ppsA	epd+Crp-Cra	gntP	pgmI	fbp	fumA	gapA	zwf	fruB	gntR	pyrG	kbl-const	aroK	fur	crp	pfkA	epdIcd+Cra(epd)	gntT	ptsG	talA	epdIcd+Cra(pykF)	galE	icd	sdhC	rpiA
4.10039			0.765901	0.0863194		163.909	25.0574	70.0335	598.079	533.535	557.164	78.049	1707.53	298.042	4431.23	680.652	1150.26	21.6591	113.551	456.859	1829.71	31.0928	313.375	12605.9	52.6736	13565.5	50.8647	68.5515	69.7243	113.182	5672.58	139.562	77.0019	111.348	535.504	272.754	666.364	306.632	584.309	130.952	218.561	58.4255	1006.6	74.3095	634.355	484.68	650.816	911.416	204.847
4.26706			0.779846	0.0291473		166.037	25.3034	71.3428	612.101	546.987	568.162	79.5064	1726.1	304.132	4507.28	699.6	1168.02	21.9167	115.992	466.072	1871.64	31.3172	315.615	12863.5	53.3691	14046.8	51.6271	69.8176	70.9213	115.427	5819.5	141.985	78.7355	113.732	546.649	278.965	676.055	313.391	593.118	132.858	223.242	59.5049	1042.48	75.5418	646.998	499.149	657.06	939.186	208.261
4.43369			0.779848	0.0218784		166.037	25.3035	71.343	612.103	546.988	568.163	79.5065	1726.1	304.132	4507.29	699.601	1168.02	21.9167	115.993	466.073	1871.64	31.3173	315.616	12863.5	53.3692	14046.8	51.6272	69.8177	70.9214	115.427	5819.51	141.985	78.7356	113.732	546.65	278.965	676.056	313.392	593.119	132.858	223.242	59.505	1042.48	75.5419	646.999	499.15	657.061	939.188	208.261
4.60036			0.783216	0.0230821		166.542	25.3617	71.6543	615.447	550.2	570.779	79.8531	1730.5	305.582	4525.35	704.132	1172.24	21.9777	116.574	468.266	1881.64	31.3703	316.145	12924.8	53.534	14162.4	51.8081	70.1188	71.2058	115.961	5854.6	142.561	79.1488	114.3	549.304	280.446	678.355	315.002	595.209	133.31	224.357	59.7617	1051.1	75.8345	650.008	502.614	658.537	945.839	209.072
4.76703			0.793796	0.020372		168.1	25.5412	72.6192	625.832	560.182	578.892	80.927	1744.07	310.078	4581.3	718.232	1185.28	22.1662	118.378	475.066	1912.68	31.5336	317.775	13114.9	54.0436	14523.5	52.3677	71.0516	72.0865	117.618	5963.7	144.344	80.4315	116.062	557.535	285.043	685.465	320.001	601.676	134.708	227.817	60.5569	1078.02	76.7405	659.338	513.404	663.094	966.562	211.581
4.93369			0.797975	0.0196622		168.705	25.6108	72.9947	629.883	564.079	582.051	81.345	1749.33	311.829	4603.06	723.743	1190.34	22.2393	119.081	477.715	1924.79	31.5968	318.406	13189	54.2413	14665.2	52.5851	71.4145	72.4289	118.263	6006.3	145.037	80.9316	116.748	560.742	286.836	688.226	321.95	604.187	135.251	229.165	60.8664	1088.58	77.0927	662.971	517.626	664.859	974.672	212.557
5.10036			0.801216	0.0152872		169.169	25.6642	73.2836	633.003	567.081	584.482	81.6665	1753.37	313.177	4619.79	727.993	1194.24	22.2954	119.623	479.753	1934.11	31.6453	318.89	13246	54.3933	14774.6	52.7522	71.6937	72.6923	118.759	6039.14	145.571	81.3167	117.277	563.21	288.216	690.348	323.45	606.118	135.668	230.203	61.1044	1096.74	77.3636	665.766	520.882	666.214	980.93	213.307
5.26703			0.799815	0.0187559		168.969	25.6412	73.1589	631.656	565.785	583.433	81.5277	1751.63	312.595	4612.57	726.158	1192.56	22.2712	119.389	478.873	1930.09	31.6244	318.681	13221.4	54.3277	14727.4	52.6801	71.5732	72.5786	118.545	6024.96	145.341	81.1505	117.049	562.145	287.62	689.432	322.802	605.285	135.488	229.755	61.0017	1093.22	77.2467	664.56	519.476	665.63	978.228	212.983
5.43369			0.797371	0.0200384		168.618	25.6008	72.9406	629.299	563.517	581.596	81.2847	1748.57	311.577	4599.92	722.948	1189.61	22.2287	118.98	477.333	1923.04	31.5877	318.315	13178.3	54.2128	14644.8	52.5538	71.3622	72.3796	118.17	6000.16	144.938	80.8595	116.65	560.28	286.577	687.828	321.669	603.826	135.173	228.971	60.8218	1087.06	77.042	662.447	517.016	664.605	973.502	212.416
5.60036			0.791708	0.0195054		167.796	25.5062	72.4304	623.797	558.225	577.305	80.7169	1741.42	309.198	4570.36	715.466	1182.73	22.1294	118.025	473.735	1906.6	31.5018	317.457	13077.7	53.944	14452.6	52.2584	70.8691	71.9143	117.294	5942.31	143.995	80.1803	115.717	555.924	284.143	684.075	319.022	600.412	134.435	227.14	60.4013	1072.73	76.5634	657.512	511.286	662.205	962.494	211.091
5.76703			0.786654	0.0197821		167.052	25.4205	71.97	618.841	553.461	573.433	80.2045	1734.95	307.053	4543.67	708.736	1176.51	22.0395	117.164	470.49	1891.79	31.4239	316.68	12987	53.701	14280.1	51.9914	70.424	71.4941	116.503	5890.23	143.145	79.5682	114.876	551.996	281.949	680.684	316.637	597.327	133.768	225.489	60.0219	1059.87	76.1311	653.06	506.135	660.032	952.601	209.893
5.93369			0.709614	0.0341674		154.719	23.9855	64.4637	539.178	477.292	510.513	71.849	1626.85	272.255	4106.42	601.975	1074.07	20.5432	103.245	417.818	1653.31	30.1082	303.545	11515.4	49.6711	11606.2	47.5891	63.1623	64.6116	103.662	5059.43	129.219	69.702	101.28	488.361	246.616	624.681	278.134	546.472	122.755	198.792	53.8311	860.618	69.038	580.748	424.915	623.599	796.896	190.249
6.10036			0.461986	0.0367925		107.809	18.2425	38.3702	281.736	237.631	295.293	42.7934	1201.58	154.501	2549.66	278.994	699.326	14.752	56.9048	238.844	876.432	24.6147	248.638	6535.36	34.3976	4370.89	31.3705	37.8302	40.1099	59.8036	2472.18	79.7921	37.3625	55.9557	274.272	131.258	416.895	151.02	359.371	81.8996	109.805	32.2368	322.705	43.5539	334.14	186.421	477.26	343.808	119.761
6.26703			0.23603	0.0379604		66.5539	12.6583	19.193	118.429	93.6466	142.168	21.4237	801.767	72.5121	1349.33	99.9212	394.331	9.4804	25.6865	113.194	375.565	18.8094	190.487	3067.57	21.0601	1186.53	17.9832	19.0808	21.2219	28.6916	950.166	41.9191	16.2498	25.3389	126.95	56.5485	242.952	66.8206	205.354	47.7101	49.7095	16.2564	87.0963	23.5452	159.734	62.0509	333.941	111.905	64.5545
6.43369			0.0897316	0.0160113		45.0598	9.41985	10.9617	58.7651	44.1052	78.7254	12.2441	578.062	39.3343	806.594	43.5589	248.124	6.63066	13.5015	61.8884	189.277	15.1327	153.571	1664.15	14.1637	413.412	11.4675	10.971	12.6834	15.843	438.539	24.91	8.28841	13.3533	68.0958	28.623	157.001	34.5597	130.612	30.8217	26.19	9.34565	30.2043	14.3189	87.9469	25.4945	250.189	45.1533	39.1661
6.60036			0.112008	0.0129164		48.0058	9.88285	12.0054	65.8472	49.8411	86.6554	13.4085	609.598	43.4416	876.88	49.8457	267.509	7.02698	14.9878	68.2633	211.553	15.6767	159.038	1837.9	15.1061	490.608	12.3366	12.0026	13.7891	17.4469	497.203	27.1067	9.24585	14.817	75.3434	31.9691	168.536	38.4649	140.57	33.0878	29.0621	10.2246	35.8717	15.5232	96.8958	29.456	262.199	52.323	42.4766
6.76703			0.152922	0.0102518		53.7286	10.7632	14.1131	80.6158	61.9462	102.782	15.7594	669.992	51.8337	1017.35	63.3505	305.798	7.79122	18.0466	81.2655	257.842	16.6928	169.245	2192.89	16.9395	665.211	14.0482	14.0825	15.9988	20.7107	621.581	31.5028	11.2299	17.8277	90.1903	38.9153	191.182	46.5319	160.192	37.5373	34.9696	11.997	48.7039	17.9206	115.119	38.0823	284.998	68.0005	49.07
6.93369			0.194918	0.0110325		60.0142	11.7042	16.5436	98.3446	76.6961	121.543	18.4698	735.142	61.6545	1177.22	80.1741	348.744	8.62283	21.6586	96.4467	313.161	17.7552	179.91	2608.31	18.9571	897.116	15.9606	16.4762	18.514	24.5108	774.016	36.5148	13.5929	21.3802	107.621	47.2065	216.389	56.1016	182.132	42.4902	41.9407	14.0368	65.7703	20.6359	136.353	49.0122	309.324	87.9673	56.5426
7.10033			0.239329	0.0128679		67.0945	12.7361	19.4172	120.163	95.1206	143.922	21.6738	807.226	73.4379	1363.81	101.657	398.139	9.55096	26.0315	114.621	380.941	18.8944	191.34	3106.73	21.2341	1212.77	18.1518	19.3011	21.4497	29.0472	965.527	42.3741	16.4783	25.6778	128.601	57.3528	245.163	67.7407	207.29	48.1444	50.3747	16.4442	89.0307	23.7894	161.724	63.2064	335.947	114.032	65.2271
7.267			0.281256	0.0136948		74.1596	13.7398	22.4199	143.845	115.403	167.501	25.0209	877.941	85.9231	1556.39	125.805	448.415	10.469	30.7044	133.837	454.202	19.9793	202.219	3634.82	23.5103	1589.71	20.3741	22.2473	24.4797	33.8308	1177.5	48.4312	19.5869	30.2672	150.898	68.3065	274.239	80.2331	232.823	53.8586	59.3817	18.9551	116.843	27.0289	188.497	79.4189	361.793	143.948	74.1542
7.43367			0.311014	0.0142424		79.3791	14.4663	24.7205	162.543	131.596	185.687	27.5851	929.482	95.5948	1702.5	145.405	486.145	11.1425	34.3487	148.697	511.852	20.7517	209.96	4043.91	25.1944	1910.6	22.0371	24.5015	26.7787	37.5223	1347.47	53.0327	22.0268	33.8444	168.213	76.9183	295.935	90.0094	251.94	58.1227	66.4026	20.8762	140.543	29.4778	209.171	92.745	380.478	168.633	80.9061
7.60033			0.331355	0.00877094		83.0359	14.9685	26.3723	176.243	143.55	198.803	29.426	965.267	102.591	1806.73	160.036	512.86	11.6121	36.997	159.434	553.999	21.2795	215.249	4339.82	26.3754	2157.98	23.2123	26.1184	28.4187	40.1859	1473.32	56.3178	23.8075	36.4429	180.758	83.2103	311.238	97.1301	265.455	61.1305	71.5028	22.2543	158.826	31.2203	224.094	102.778	393.378	187.266	85.712
7.767			0.339115	0.0093927		84.4485	15.161	27.019	181.667	148.301	203.951	30.1467	979.021	105.341	1847.38	165.887	523.239	11.7931	38.0406	163.653	570.663	21.4806	217.263	4456.14	26.8318	2258.66	23.6684	26.7511	29.0585	41.2314	1523.42	57.6	24.5109	37.4667	185.693	85.6971	317.171	99.9397	270.701	62.2967	73.5122	22.7936	166.27	31.8992	229.954	106.809	398.321	194.763	87.5845
7.93367			0.337617	0.00855816		84.1751	15.1238	26.8935	180.612	147.376	202.951	30.0068	976.363	104.807	1839.5	164.746	521.228	11.7581	37.8377	162.833	567.421	21.4418	216.875	4433.55	26.7434	2238.95	23.58	26.6283	28.9344	41.0284	1513.66	57.3513	24.3741	37.2677	184.734	85.2135	316.022	99.3935	269.685	62.0708	73.1217	22.6889	164.813	31.7676	228.816	106.022	397.366	193.299	87.2215
8.10033			0.334343	0.00956245		83.5788	15.0426	26.6203	178.319	145.367	200.776	29.7023	970.557	103.645	1822.32	162.271	516.845	11.6817	37.3967	161.051	560.378	21.357	216.025	4384.39	26.5507	2196.33	23.3874	26.361	28.6642	40.5866	1492.47	56.8097	24.0768	36.835	182.649	84.1623	313.517	98.2059	267.469	61.5784	72.2724	22.4611	161.661	31.4808	226.34	104.317	395.28	190.127	86.4305
8.267			0.332543	0.00881265		83.2516	14.9979	26.4707	177.067	144.27	199.586	29.5357	967.369	103.009	1812.92	160.922	514.442	11.6398	37.1556	160.076	556.529	21.3103	215.557	4357.51	26.445	2173.16	23.2818	26.2147	28.5162	40.3449	1480.91	56.5131	23.9144	36.5985	181.508	83.5879	312.143	97.5569	266.255	61.3084	71.8081	22.3364	159.949	31.3238	224.985	103.388	394.134	188.4	85.9973
8.43367			0.331256	0.00865052		83.0179	14.966	26.3641	176.175	143.49	198.738	29.4169	965.092	102.556	1806.21	159.962	512.728	11.6098	36.9838	159.381	553.788	21.2769	215.223	4338.35	26.3695	2156.71	23.2065	26.1104	28.4106	40.1726	1472.68	56.3016	23.7987	36.4299	180.695	83.1789	311.163	97.0946	265.388	61.1157	71.4774	22.2475	158.733	31.2117	224.02	102.727	393.315	187.172	85.6882
8.60033			0.330186	0.00742262		82.8238	14.9395	26.2756	175.435	142.843	198.034	29.3182	963.198	102.18	1800.64	159.167	511.304	11.5849	36.8412	158.804	551.515	21.2492	214.945	4322.45	26.3068	2143.1	23.1439	26.0238	28.323	40.0296	1465.86	56.1259	23.7026	36.2901	180.021	82.8395	310.348	96.711	264.668	60.9556	71.2029	22.1737	157.727	31.1187	223.219	102.18	392.634	186.155	85.4315
8.767			0.32673	0.00775795		82.1985	14.854	25.9912	173.063	140.768	195.773	29.0012	957.095	100.973	1782.73	156.62	506.722	11.5047	36.3837	156.952	544.22	21.1596	214.047	4271.39	26.1048	2099.65	22.9424	25.7454	28.0411	39.5704	1444.01	55.5612	23.3946	35.8412	177.855	81.7508	307.726	95.4799	262.351	60.4403	70.3218	21.9364	154.514	30.8194	220.645	100.429	390.437	182.901	84.606
8.93367			0.326139	0.0104156		82.0917	14.8394	25.9427	172.659	140.415	195.387	28.9472	956.052	100.767	1779.67	156.187	505.94	11.491	36.3058	156.637	542.979	21.1442	213.893	4262.69	26.0703	2092.28	22.9081	25.698	27.993	39.4921	1440.29	55.4649	23.3422	35.7648	177.486	81.5654	307.279	95.2703	261.956	60.3523	70.1718	21.896	153.97	30.7683	220.207	100.132	390.061	182.348	84.4652
9.10033			0.327848	0.00695095		82.4006	14.8816	26.083	173.828	141.437	196.503	29.1036	959.068	101.363	1788.51	157.44	508.202	11.5307	36.5313	157.55	546.573	21.1886	214.337	4287.87	26.1701	2113.63	23.0075	25.8353	28.1321	39.7186	1451.05	55.7435	23.494	35.9861	178.554	82.102	308.574	95.8771	263.099	60.6068	70.6061	22.013	155.548	30.916	221.476	100.993	391.147	183.949	84.8726
9.26697			0.328479	0.00885161		82.5147	14.8972	26.1349	174.261	141.815	196.915	29.1614	960.183	101.583	1791.78	157.905	509.039	11.5453	36.6148	157.888	547.904	21.2049	214.501	4297.19	26.207	2121.56	23.0443	25.8861	28.1836	39.8024	1455.04	55.8466	23.5502	36.068	178.949	82.3006	309.052	96.1017	263.522	60.7008	70.7669	22.0563	156.134	30.9707	221.946	101.313	391.548	184.542	85.0233
9.43364			0.330686	0.00719135		82.9146	14.9519	26.317	175.781	143.145	198.363	29.3643	964.084	102.356	1803.24	159.538	511.97	11.5966	36.9079	159.074	552.577	21.2622	215.075	4329.88	26.3362	2149.46	23.1732	26.0643	28.3639	40.0965	1469.05	56.208	23.7475	36.3555	180.336	82.9981	310.729	96.8903	265.005	61.0305	71.3312	22.2082	158.197	31.1622	223.593	102.436	392.952	186.63	85.5515
9.60031			0.3285	0.00852191		82.5185	14.8978	26.1366	174.275	141.828	196.929	29.1634	960.22	101.59	1791.89	157.921	509.067	11.5458	36.6176	157.899	547.949	21.2055	214.507	4297.5	26.2082	2121.82	23.0455	25.8878	28.1853	39.8052	1455.17	55.8501	23.5521	36.0707	178.962	82.3073	309.068	96.1092	263.537	60.704	70.7723	22.0578	156.153	30.9725	221.961	101.323	391.562	184.562	85.0283
9.76697			0.330568	0.00778596		82.8932	14.949	26.3072	175.699	143.074	198.285	29.3535	963.875	102.315	1802.63	159.451	511.813	11.5938	36.8922	159.01	552.327	21.2591	215.044	4328.13	26.3292	2147.96	23.1663	26.0547	28.3543	40.0807	1468.3	56.1887	23.737	36.3401	180.262	82.9608	310.639	96.848	264.925	61.0128	71.301	22.2	158.086	31.1519	223.505	102.375	392.877	186.518	85.5233
9.93364			0.330148	0.0076584		82.817	14.9386	26.2725	175.409	142.82	198.009	29.3148	963.132	102.167	1800.44	159.139	511.254	11.5841	36.8363	158.784	551.435	21.2482	214.935	4321.89	26.3046	2142.63	23.1417	26.0207	28.3199	40.0247	1465.63	56.1198	23.6993	36.2852	179.997	82.8277	310.32	96.6976	264.643	60.95	71.1933	22.1711	157.692	31.1154	223.191	102.161	392.61	186.119	85.4225
10.1003			0.333473	0.0067614		83.4205	15.021	26.5479	177.713	144.836	200.2	29.6217	969.016	103.337	1817.77	161.618	515.683	11.6614	37.28	160.579	558.515	21.3344	215.799	4371.39	26.4996	2185.1	23.3364	26.2902	28.5926	40.4697	1486.88	56.6662	23.9982	36.7206	182.097	83.8843	312.853	97.8919	266.882	61.4478	72.0478	22.4008	160.832	31.4049	225.685	103.867	394.726	189.291	86.221
10.267			0.333514	0.00738329		83.4279	15.022	26.5513	177.741	144.861	200.227	29.6254	969.087	103.351	1817.98	161.648	515.737	11.6624	37.2854	160.601	558.601	21.3355	215.809	4371.99	26.502	2185.62	23.3387	26.2935	28.5959	40.4751	1487.13	56.6729	24.0019	36.7259	182.122	83.8972	312.883	97.9064	266.909	61.4539	72.0582	22.4036	160.87	31.4084	225.715	103.888	394.752	189.33	86.2307
10.4336			0.336917	0.0199345		84.0475	15.1064	26.8349	180.12	146.945	202.485	29.9415	975.12	104.558	1835.82	164.215	520.289	11.7417	37.7431	162.451	565.91	21.4237	216.693	4423.01	26.7022	2229.78	23.5388	26.571	28.8765	40.9337	1509.11	57.2352	24.3104	37.1749	184.287	84.988	315.486	99.1387	269.21	61.9654	72.9395	22.6401	164.135	31.7061	228.285	105.656	396.92	192.618	87.052
10.6003			0.290829	0.0340896		75.8211	13.9724	23.1448	149.687	120.446	173.221	25.8289	894.409	88.9611	1602.55	131.881	460.373	10.6838	31.847	138.507	472.231	20.2277	204.709	3763.33	24.0462	1687.84	20.9016	22.9579	25.2061	34.9916	1230.38	49.8845	20.3505	31.3889	156.333	71.0004	281.126	83.2952	238.886	55.2122	61.5832	19.5607	124.089	27.8035	194.997	83.5352	367.777	151.565	76.2894
10.767			0.208355	0.04277		62.1106	12.0127	17.3799	104.603	81.9524	128.035	19.4022	756.622	65.0656	1231.77	86.2539	363.261	8.89856	22.9204	101.712	332.634	18.0984	183.355	2752.59	19.6309	984.375	16.6054	17.2988	19.3723	25.8264	828.538	38.2268	14.4229	22.6206	113.687	50.1228	224.869	59.4544	189.535	44.1565	44.3748	14.7378	72.1973	21.5595	143.709	53.0045	317.288	95.2845	59.0856
10.9336			0.10665	0.0408589		47.2861	9.77039	11.7478	64.0842	48.4087	84.6943	13.1211	601.924	42.4246	859.579	48.2684	262.752	6.93036	14.6191	66.6856	206.013	15.5452	157.717	1794.88	14.8758	470.979	12.1235	11.7481	13.5169	17.0502	482.535	26.5658	9.0079	14.454	73.5477	31.1371	165.71	37.4952	138.128	32.5327	28.3497	10.0078	34.4302	15.2271	94.682	28.4585	259.283	50.5158	41.6624
11.1003			0.0407537	0.0145932		39.0081	8.44482	8.91092	45.3505	33.3866	63.27	9.95601	512.199	31.3722	666.842	32.0437	209.061	5.80953	10.6438	49.5049	146.912	13.9633	141.813	1327.33	12.2312	279.939	9.70986	8.94074	10.4851	12.7194	329.489	20.5489	6.46186	10.537	54.0868	22.252	133.594	27.0824	110.488	26.2235	20.6646	7.61569	20.4173	11.9135	70.5315	18.3485	224.853	32.2804	32.5584
11.267			0.0101214	0.00571813		35.5198	7.86622	7.78918	38.325	27.863	54.8964	8.70415	473.493	27.0857	589.316	26.2503	187.046	5.33146	9.12019	42.8219	124.618	13.2525	134.662	1146	11.1196	217.31	8.71524	7.82787	9.26569	11.0285	273.644	18.1341	5.49706	9.03429	46.571	18.8948	120.293	23.1159	99.1087	23.6109	17.7166	6.6675	15.8316	10.5721	61.1125	14.8188	209.787	25.9576	28.876
11.4336			-0.000697372	0.00675238		34.3418	7.66777	7.42089	36.0715	26.1067	52.1612	8.29309	460.286	25.6903	563.67	24.4317	179.701	5.16916	8.62681	40.6435	117.448	13.0056	132.176	1086.97	10.7446	198.374	8.38267	7.46208	8.86231	10.4764	255.947	17.336	5.18619	8.54747	44.129	17.8144	115.836	21.8348	95.3056	22.7355	16.7615	6.35585	14.4462	10.127	58.0388	13.7218	204.614	23.9983	27.6549
11.6003			-0.000743321	0.00810829		34.3369	7.66693	7.41936	36.0622	26.0994	52.1498	8.29138	460.231	25.6845	563.563	24.4242	179.67	5.16848	8.62476	40.6344	117.419	13.0046	132.166	1086.72	10.743	198.297	8.38128	7.46056	8.86063	10.4741	255.874	17.3327	5.1849	8.54545	44.1188	17.81	115.818	21.8295	95.2897	22.7319	16.7576	6.35456	14.4406	10.1252	58.026	13.7173	204.592	23.9902	27.6498
11.7669			0.0024775	0.00705505		34.6846	7.72568	7.5275	36.721	26.6121	52.9522	8.41208	464.137	26.0936	571.104	24.9538	181.833	5.21644	8.76927	41.2732	119.516	13.0778	132.903	1104.03	10.8537	203.772	8.47927	7.56799	8.97924	10.6361	261.036	17.5673	5.27586	8.68804	44.8345	18.126	117.131	22.2045	96.4101	22.9899	17.0373	6.44609	14.8411	10.2561	58.9276	14.0361	206.124	24.5594	28.009
11.9336			0.00667109	0.00633088		35.1411	7.80259	7.67018	37.5939	27.2924	54.0118	8.57133	469.255	26.6342	581.041	25.658	184.679	5.27933	8.96039	42.1171	122.293	13.1735	133.867	1126.9	10.999	211.103	8.60813	7.7097	9.13553	10.8499	267.89	17.8765	5.39629	8.87663	45.7805	18.5445	118.858	22.7008	97.8838	23.3291	17.4073	6.56683	15.3775	10.4285	60.1183	14.461	208.129	25.3181	28.4822
12.1003			0.00903693	0.00437273		35.4004	7.84619	7.75162	38.0939	27.6826	54.6171	8.66223	472.158	26.9431	586.705	26.0629	186.299	5.31504	9.06971	42.5993	123.883	13.2277	134.411	1139.97	11.0816	215.342	8.68147	7.79057	9.22462	10.9721	271.825	18.0528	5.46522	8.98449	46.3214	18.7841	119.841	22.9847	98.7225	23.5221	17.6189	6.63573	15.6876	10.5268	60.7986	14.7055	209.265	25.7551	28.7518
12.2669			0.0123417	0.00535035		35.765	7.90733	7.86653	38.8017	28.2356	55.4717	8.79047	476.233	27.3795	594.689	26.6376	188.58	5.3652	9.22425	43.2804	126.133	13.3035	135.174	1158.43	11.1977	221.39	8.78468	7.90466	9.35021	11.1446	277.402	18.3014	5.56273	9.13696	47.0855	19.1231	121.223	23.3863	99.903	23.7936	17.918	6.73293	16.1302	10.6652	61.7593	15.0532	210.858	26.3765	29.1317
12.4336			0.0149041	0.0055808		36.0495	7.95494	7.95655	39.358	28.6708	56.1418	8.89095	479.409	27.7218	600.938	27.0907	190.364	5.4043	9.34557	43.8145	127.901	13.3624	135.767	1172.91	11.2883	226.183	8.86534	7.99403	9.44849	11.2799	281.794	18.4959	5.63933	9.25664	47.6851	19.3895	122.303	23.7016	100.826	24.0057	18.1528	6.80908	16.481	10.7735	62.5126	15.3277	212.099	26.8673	29.4289
12.6003			0.021611	0.0147231		36.8016	8.08036	8.19603	40.8456	29.8368	57.9263	9.15822	487.784	28.6342	617.533	28.308	195.09	5.50757	9.66926	45.2376	132.626	13.5171	137.324	1211.51	11.5279	239.167	9.07905	8.23171	9.70951	11.6402	293.568	19.0126	5.84395	9.57594	49.2838	20.1012	125.163	24.5436	103.27	24.5675	18.7792	7.01158	17.4314	11.061	64.5191	16.0667	215.366	28.1898	30.2179
12.7669			0.0356753	0.0270301		38.4141	8.3472	8.71668	44.1172	32.412	61.8157	9.73925	505.648	30.6262	653.477	31.0138	205.285	5.72838	10.3778	48.3427	143.004	13.8443	140.616	1295.77	12.0418	268.564	9.53948	8.74816	10.2749	12.4256	319.616	20.1324	6.29294	10.2747	52.7773	21.6638	131.318	26.3889	108.538	25.7765	20.1501	7.45161	19.584	11.6826	68.8946	17.7175	222.313	31.148	31.9245
12.9336			0.0633556	0.0243931		41.7281	8.88728	9.81667	51.1892	38.0264	70.0744	10.9667	541.991	34.8701	728.857	36.9879	226.487	6.17981	11.8951	54.9496	165.382	14.4981	147.192	1475.3	13.0992	335.891	10.495	9.83809	11.4606	14.0942	376.594	22.483	7.25916	11.7705	60.234	25.0307	144.064	30.3511	119.475	28.2803	23.0846	8.38028	24.518	12.9828	78.1942	21.3975	236.358	37.7623	35.4951
[truncated: 148 more columns]
