# Supplementary material for: Few regulatory metabolites coordinate expression of central metabolic genes in Escherichia coli
Source: Mol Syst Biol. 2017 Jan 3;13(1):903. doi: 10.15252/msb.20167402 (PMC5293157; doi:10.15252/msb.20167402)
Supplement: Supplementary file 7 — Table EV6 [file MSB-13-903-s007.xlsx]

## Sheet: information
Table EV6: Intracellular metabolite concentrations (relative and absolute concentration).
Kochanowski et al, Few regulatory metabolites coordinate expression of central metabolic genes in Escherichia coli. 2016, MSB
EV table 6 - 1: absolute intracellular concentration of 47 metabolites in 23 conditions
EV table 6 - 2: relative intracellular concentration of 47 metabolites in 23 conditions
EV table 6 - 3: log normalized intracellular concentration of 47 metabolites in 23 conditions

## Sheet: EV table 6 - 1
Intracellular metabolite concentrations [mM], assuming a cell volume of 2.7 microL/mgCDW (Winkler & Wilson 241(10):2200-11, 1966, JBC [Pubmed ID: 5330114]), and 0.413 mgCDW/mL OD
metabolites without absolute quantification are labeled with 0
Metabolites that were present in the medium in a given condition, or did not show a clearly discernable peak, were omitted (marked with -1 in red)
Data shown are the mean of four biological replicates with corresponding standard deviation
	M9 galactose 2g per L	M9 acetate 3.6g per L	M9 mannose 2g per L	M9 pyruvate 5g per L	M9 lactate 5g per L	M9 glycerol 2g per L	M9 sorbitol 2g per L	M9 fructose 2g per L	M9 succinate 2g per L	M9 glcNAc 2g per L	M9 mannitol 2g per L	M9 gluconate 2g per L	M9 glucose 2g per L first experiment	M9 G6P 2g per L	M9 glucose 2g per L plus CAA 2g per L	M9 glucose 0 mueM Chloramphenicol	M9 glucose 0.75 mueM Chloramphenicol	M9 glucose 1 mueM Chloramphenicol	M9 glucose 2 mueM Chloramphenicol	M9 glucose 4 mueM Chloramphenicol	M9 glucose 6 mueM Chloramphenicol	M9 glucose 8 mueM Chloramphenicol	M9 glucose 10 mueM Chloramphenicol	Condition
	0.175	0.2978	0.3508	0.3879	0.4078	0.47	0.4711	0.53	0.53	0.58	0.5949	0.64	0.666	0.75	1.1	0.676416	0.630958	0.588592	0.453449	0.299018	0.222121	0.191975	0.137942	growth rate [h-1]
Metabolite name
Glycerol-P	0.303533	0.297353	0.299241	0.269713	0.244397	4.65649	0.366783	0.3507	0.269583	0.295459	0.314513	0.298211	0.30046	0.331492	0.457636	0.381124	0.420295	0.431403	0.482807	0.453547	0.403353	0.391811	0.384807
F1P	0	0	0	0	0	0	0	0	0	0	0	0	0	0	0	0	0	0	0	0	0	0	0
Ga6P	0.159512	0.130863	0.100619	0.123212	0.137626	0.0943321	0.143905	0.124815	0.215411	0.641735	0.116773	0.180926	0.145197	0.800849	0.199531	0.149536	0.153512	0.175136	0.153933	0.191754	0.149434	0.121499	0.134137
G6P	-1	0.698014	0.693684	0.555322	0.806122	0.478443	0.558628	0.352011	1.09689	0.46517	0.460615	0.58319	0.987271	-1	1.36504	1.07034	1.27411	1.14616	1.16386	1.08525	0.982087	1.02021	0.990618
F6P	-1	0.378975	0.837199	0.289306	0.449736	0.278972	0.461964	0.358966	0.600077	0.361396	0.306379	0.338115	0.318468	-1	0.413186	0.306001	0.394336	0.307358	0.345994	0.346562	0.260507	0.322254	0.277343
FBP	0.571365	0.148967	0.850889	0.0327161	0.0855968	1.49063	1.48502	1.10274	0.195936	1.12795	1.25974	1.1467	1.37964	3.66137	1.46512	1.39524	1.85479	1.87766	1.98157	1.84087	1.80199	1.59046	1.53179
DHAP	0.572942	0.519391	0.832299	0.2149	0.294961	2.31193	1.26763	0.969705	0.625641	0.824529	0.998779	1.25147	0.928146	2.21039	1.20052	0.899719	1.13685	1.17956	1.23355	1.32362	1.31136	1.37815	1.43002
BPG	0.0220027	0.0110692	0.0167607	0.00947954	0.012563	0.0445887	0.0152476	0.0238099	0.0153921	0.0104995	0.0119121	0.0203953	0.014825	0.0175449	0.0242683	0.0218331	0.0169007	0.0215313	0.0221785	0.0271606	0.0307556	0.0272979	0.0276763
xPG	0.607769	0.656651	0.698356	0.50839	0.484097	1.0972	0.53735	0.662436	1.06269	0.562852	0.498208	0.848404	0.67825	1.00025	0.785537	0.629594	0.763128	0.782612	0.846691	0.910913	0.929042	1.03969	1.12469
PEP	0.199461	0.387082	0.180811	0.31955	0.299547	0.226836	0.0626072	0.083686	0.749049	0.0366788	0.0524268	0.118074	0.0485027	0.114052	0.128053	0.0519797	0.05086	0.0473491	0.0523516	0.0815357	0.0860662	0.098365	0.11543
6PG	0.370897	0.14705	0.183808	0.0864005	0.131102	0.0944561	0.137483	0.110332	0.157719	0.207061	0.203554	0.963823	0.384485	1.11379	0.469249	0.231646	0.371512	0.32969	0.410466	0.384596	0.271694	0.299583	0.298538
Ru5P	0.206922	0.0937157	0.154457	0.0280173	0.0627639	0.114107	0.203943	0.0887059	0.123579	0.209454	0.223342	0.590683	0.343575	0.862989	0.268806	0.372561	0.444658	0.418603	0.485036	0.479178	0.409928	0.424474	0.37339
R5P	0.100389	0.0558181	0.0874675	0.0181624	0.0406622	0.0600803	0.114069	0.050685	0.073619	0.116477	0.116932	0.343221	0.192787	0.372742	0.258768	0.174392	0.21794	0.199587	0.198991	0.206628	0.187436	0.176977	0.154813
Xu5P	0.0892011	0.0473212	0.0640977	0.00885183	0.0279672	0.0393675	0.0851464	0.0348329	0.056463	0.112775	0.095922	0.302885	0.15823	0.359236	0.136844	0.157965	0.172981	0.18458	0.187579	0.187895	0.190113	0.161304	0.153265
R1P	0.00682339	0.00412087	0.00394971	0.0075712	0.00305718	0.00542861	0.00327616	0.00245076	0.00330273	0.00279042	0.00302922	0.00385548	0.00292548	0.00765897	0.00723805	0.00411631	0.00399367	0.00447171	0.00510376	0.00584421	0.00854173	0.00832169	0.00839175
S7P	0.088363	0.0699031	0.0976401	0.0436059	0.0860303	0.0255994	0.105625	0.021189	0.0998487	0.0695069	0.0783812	0.151377	0.0917591	0.197924	0.0916257	0.0978076	0.112988	0.120521	0.123237	0.107031	0.108561	0.102056	0.0802647
Lactate	0	0	0	0	0	0	0	0	0	0	0	0	0	0	0	0	0	0	0	0	0	0	0
Acetyl-CoA	0	0	0	0	0	0	0	0	0	0	0	0	0	0	0	0	0	0	0	0	0	0	0
Citrate/Isocitrate	0.36459	2.08062	0.33542	0.585303	0.43041	0.519419	0.426849	0.734229	0.471723	0.528576	0.586308	0.610459	0.50664	0.688222	0.452182	0.883996	0.846362	0.74859	0.811359	0.800155	0.849643	0.808716	0.864796
Aconitate	0.0126358	0.0861801	0.0125542	0.018425	0.0170543	0.0136094	0.0160956	0.0154273	0.011911	0.0126271	0.0176172	0.0154321	0.00966928	0.0192273	0.0224938	0.0100459	0.0112482	0.00900507	0.0089816	0.0122265	0.014426	0.0206966	0.0286911
Alpha ketoglutarate	0.148879	0.231951	0.233537	0.594094	0.450123	0.308429	0.257095	0.343992	0.545849	0.304265	0.333889	0.345909	0.263386	0.334925	0.685517	-1	0.500901	0.563537	0.582317	0.65195	0.575857	0.941249	0.821952
Succinate	0.295387	0.691136	0.384518	0.484108	0.366518	0.525734	0.471095	0.825923	-1	0.673929	0.55311	0.68396	0.627872	1.66192	4.2046	0.417081	0.491897	0.465577	0.497305	0.679278	0.74743	0.911973	1.04316
Fumarate	0.0959038	0.561993	0.141816	1.10562	0.346288	0.261186	0.264316	0.43603	-1	0.378284	0.302291	0.542764	0.459441	0.755313	1.61857	0.391128	0.521406	0.479183	0.403001	0.432009	0.316567	0.318605	0.305082
Malate	0.539705	2.91542	0.811247	1.35001	0.898241	1.4352	1.2193	1.96576	10.3944	1.83231	1.42499	2.48346	2.15217	3.37943	3.4094	2.07508	2.42844	2.30713	1.97719	1.89176	1.73444	1.57454	1.52152
AMP	0	0	0	0	0	0	0	0	0	0	0	0	0	0	0	0	0	0	0	0	0	0	0
ADP	0.644567	0.612846	0.625898	0.536707	0.561876	0.5865	0.775694	0.682219	0.573346	0.589636	0.660518	0.639029	0.673571	0.586229	0.597711	0.614534	0.730687	0.910803	0.924903	1.02309	0.961178	0.899845	0.93952
ATP	1.32639	1.2223	1.27152	1.0693	1.11893	1.09905	1.56947	1.29392	1.16433	1.23554	1.30774	1.2413	1.31138	1.14679	1.46681	1.41205	1.46621	1.61132	1.75225	1.79148	1.71473	1.60962	1.61259
GMP	0.0319578	0.020926	0.0230568	0.0308634	0.0151687	0.0185311	0.0219148	0.0199846	0.0185144	0.0205778	0.0274067	0.0197818	0.024921	0.0261073	0.038844	0.0173776	0.0204918	0.0289128	0.0284931	0.026371	0.0300566	0.0265672	0.0311876
GDP	0.312324	0.375202	0.356187	0.388642	0.346981	0.202791	0.588333	0.28221	0.223461	0.345664	0.479797	0.37837	0.554767	0.504215	0.588509	0.427888	0.614161	0.839459	0.798621	0.493023	0.420991	0.29872	0.27848
GTP	0.967934	0.702346	0.822696	0.723471	0.627049	0.893479	1.20055	1.13786	0.984191	0.944949	1.03729	1.27882	1.16877	0.92929	1.5936	1.01556	1.05961	1.37765	1.51878	2.28594	2.59921	1.87404	2.32421
IMP	1.69093	1.5538	1.53843	1.32334	1.4542	1.32961	2.23329	1.8095	1.82364	1.64445	1.78955	1.7674	1.99393	1.54861	1.49788	1.55522	1.85365	2.98776	2.92747	3.38268	2.93367	2.48099	2.84945
NAD	0	0	0	0	0	0	0	0	0	0	0	0	0	0	0	0	0	0	0	0	0	0	0
NADH	0	0	0	0	0	0	0	0	0	0	0	0	0	0	0	0	0	0	0	0	0	0	0
NADP	0	0	0	0	0	0	0	0	0	0	0	0	0	0	0	0	0	0	0	0	0	0	0
NADPH	0	0	0	0	0	0	0	0	0	0	0	0	0	0	0	0	0	0	0	0	0	0	0
GTTred	0	0	0	0	0	0	0	0	0	0	0	0	0	0	0	0	0	0	0	0	0	0	0
GTTox	0	0	0	0	0	0	0	0	0	0	0	0	0	0	0	0	0	0	0	0	0	0	0
Asparagine	0.256249	0.224507	0.305258	0.302023	0.525906	0.287357	0.275451	0.32799	0.28039	0.270791	0.240249	0.334249	0.263915	0.281018	-1	0.240939	0.238823	0.259951	0.255593	0.274672	0.261824	0.294161	0.31503
Aspartate	0.8273	1.53653	0.945756	0.88843	1.56582	1.2073	0.843727	1.00368	2.26756	0.990519	0.828715	1.52503	0.971789	1.8651	0.484718	1.0861	0.993081	1.0095	0.875189	0.951816	0.962974	1.11148	1.27465
Arginine	0	0	0	0	0	0	0	0	0	0	0	0	0	0	0	0	0	0	0	0	0	0	0
Glutamine	1.3601	2.00429	1.81167	2.64743	5.46222	2.38662	2.00151	2.14536	3.18015	1.9708	1.91278	2.80445	1.84508	2.86109	2.76414	1.81886	1.87101	1.88899	1.58705	1.73167	1.72959	1.9991	2.31138
Glutamate	7.54531	13.9235	22.815	33.6033	61.9552	26.5242	27.2563	25.8393	35.1801	18.2826	22.0835	24.8947	16.8398	21.126	36.0965	17.8962	15.9482	13.8435	10.5041	14.0789	17.5569	23.634	36.8593
Phenylalanine	0.0527077	0.0650573	0.060284	0.0487354	0.0701809	0.0995792	0.0620706	0.0705887	0.0730183	0.0560769	0.0553007	0.079201	0.0558126	0.0792293	-1	0.0567122	0.0612314	0.0738393	0.0781331	0.0883574	0.0874134	0.102808	0.117834
Tyrosine	0.0599907	0.0575037	0.058224	0.0709496	0.0998394	0.0778602	0.0621998	0.0766218	0.0681442	0.0483937	0.0573364	0.0621342	0.051358	0.0702295	-1	0.0451323	0.0483396	0.0537595	0.0593551	0.072757	0.0770344	0.0944031	0.116396
Panthothenate	0.0549612	0.0426886	0.0383647	0.0319775	0.0372537	0.034937	0.0228739	0.0243397	0.0339957	0.0243831	0.0157272	0.0291318	0.026558	0.0182514	0.00350621	0.0200531	0.0307828	0.0341354	0.0321374	0.0413838	0.0350022	0.0369249	0.0360405
UDP-hexose	0	0	0	0	0	0	0	0	0	0	0	0	0	0	0	0	0	0	0	0	0	0	0
cAMP	0.00916928	0.0125087	0.00766032	0.0042067	0.00272757	0.0058902	0.00535275	0.00645077	0.003271	0.0017783	0.00232501	0.00165185	0.00171387	0.000520598	0.000751694	0.000602524	0.000915419	0.000792617	0.00100525	0.00116277	0.0014382	0.00175723	0.00196787
Standard deviation
Glycerol-P	0.0329103	0.0184931	0.0168954	0.0224516	0.0265701	0.0573193	0.036342	0.02066	0.0166197	0.0229301	0.0182297	0.0111079	0.0153819	0.0335506	0.0557274	0.0376824	0.0520838	0.053305	0.0457032	0.0493024	0.0420869	0.0106612	0.0429038
F1P	0	0	0	0	0	0	0	0	0	0	0	0	0	0	0	0	0	0	0	0	0	0	0
Ga6P	0.0295311	0.0337057	0.0104288	0.00549333	0.0104693	0.00474486	0.0187595	0.0206529	0.0385778	0.161457	0.021449	0.0255515	0.00792887	0.127578	0.0232054	0.0033415	0.0112792	0.0252439	0.0288937	0.0436907	0.0313062	0.034055	0.0155957
G6P	-1	0.0312882	0.0801668	0.0362538	0.0608397	0.0687714	0.0390238	0.0394161	0.092153	0.0302866	0.0595297	0.0569055	0.0592719	-1	0.0719725	0.0330174	0.0158668	0.0799087	0.0388233	0.0762494	0.0922138	0.124397	0.0912107
F6P	-1	0.0429209	0.120325	0.0300502	0.0324695	0.0137041	0.0514229	0.025647	0.041606	0.0319358	0.0434998	0.0379351	0.00904509	-1	0.0261515	0.0894841	0.0857868	0.0856245	0.0200706	0.0426315	0.0542924	0.0291474	0.0831141
FBP	0.0316796	0.00601101	0.115264	0.0029217	0.00544535	0.0541005	0.0568019	0.156431	0.0304768	0.113992	0.0908649	0.0480855	0.0706238	0.236706	0.0705063	0.0595058	0.0674059	0.0933523	0.0809184	0.127214	0.0680048	0.33398	0.109301
DHAP	0.0345148	0.0179231	0.0217926	0.024509	0.0173521	0.0748607	0.182728	0.115261	0.0462597	0.0453928	0.0536461	0.0510119	0.041176	0.085782	0.0481594	0.0290894	0.0740645	0.0508429	0.0749764	0.0677464	0.110083	0.124883	0.068737
BPG	0.00671469	0.00209904	0.00412309	0.000886689	0.00278338	0.0133027	0.0015025	0.00952805	0.00407344	0.00181126	0.00126976	0.00590967	0.00135916	0.000960569	0.00306542	0.00552938	0.00493255	0.00361475	0.00595614	0.00893828	0.00380223	0.0182725	0.00372393
xPG	0.0191443	0.0212451	0.0285553	0.0157226	0.0448592	0.0355817	0.0292262	0.0174215	0.0703425	0.0201694	0.0420861	0.0243283	0.0205631	0.0498513	0.0627183	0.0359079	0.0358663	0.0394593	0.046719	0.0169858	0.0610611	0.0584495	0.0786314
PEP	0.0128053	0.0109545	0.00639761	0.00828657	0.0233088	0.00968888	0.0034224	0.0086114	0.0647669	0.00122674	0.00510367	0.00308867	0.00538381	0.00144746	0.00600786	0.00791738	0.00542484	0.00477889	0.00481775	0.0107221	0.00362475	0.00334638	0.00965032
6PG	0.047944	0.0142297	0.0385881	0.00952039	0.0737158	0.0164745	0.0172068	0.0137377	0.025994	0.0280141	0.0161148	0.0325471	0.0325673	0.126434	0.0526964	0.0267508	0.197053	0.0368578	0.0119327	0.0472498	0.0444576	0.0578313	0.109736
Ru5P	0.0230864	0.00908654	0.0336932	0.00428848	0.00879431	0.0135508	0.0147095	0.0169721	0.013848	0.0213394	0.0168749	0.0374104	0.0348649	0.0954841	0.0128975	0.0244043	0.043007	0.0539916	0.030767	0.0206149	0.0711314	0.0715462	0.0399364
R5P	0.00882868	0.00913993	0.00559859	0.00129054	0.0071216	0.00276529	0.00884485	0.00282082	0.00792239	0.00210117	0.00604485	0.0172668	0.0104308	0.0346028	0.0305249	0.0145429	0.0217771	0.0074057	0.0101293	0.00794037	0.0233275	0.0247406	0.0198427
Xu5P	0.0307369	0.00336492	0.00569254	0.000995134	0.0102274	0.00535853	0.0152788	0.00384117	0.00537093	0.014522	0.026303	0.0254026	0.0106927	0.0147742	0.0204404	0.0249473	0.0125392	0.0167081	0.0126542	0.0146466	0.0164868	0.0218017	0.0334271
R1P	0.00220386	0.000450355	0.000663515	0.00172528	0.00101957	0.000653038	0.000184851	0.000878187	0.000900012	0.00097248	0.00051144	0.000741071	0.000513997	0.00123884	0.00192069	0.00154796	0.00145655	0.000993802	0.000981424	0.00122297	0.00345413	0.00359987	0.00209868
S7P	0.00427937	0.00671701	0.00675177	0.00399175	0.00640803	0.00364492	0.0117495	0.00234524	0.0112865	0.00325175	0.0111671	0.00816336	0.00661858	0.023028	0.00383332	0.00665628	0.0127154	0.0122592	0.0176892	0.00786322	0.0200922	0.0112631	0.00647149
Lactate	0	0	0	0	0	0	0	0	0	0	0	0	0	0	0	0	0	0	0	0	0	0	0
Acetyl-CoA	0	0	0	0	0	0	0	0	0	0	0	0	0	0	0	0	0	0	0	0	0	0	0
Citrate/Isocitrate	0.0477841	0.0314862	0.014584	0.0259472	0.0288382	0.00906506	0.0174031	0.0197434	0.00862553	0.0228732	0.0294365	0.0143906	0.0207114	0.0252356	0.0134309	0.0545621	0.0522964	0.0559531	0.0193471	0.0376147	0.0759344	0.103262	0.0297912
Aconitate	0.0011216	0.00243955	0.0016467	0.000439289	0.00117797	0.00114093	0.000832158	0.00145258	0.000759001	0.000838056	0.00137982	0.000946656	0.00113256	0.00261971	0.00248102	0.000347828	0.00141681	0.000887231	0.000664	0.00104953	0.0022407	0.00170309	0.0017832
Alpha ketoglutarate	0.0370816	0.046785	0.0366473	0.197712	0.0593667	0.0222468	0.0178827	0.0810228	0.162741	0.0863702	0.0632547	0.0180916	0.0154096	0.0596559	0.0510736	-1	0.131816	0.1097	0.129804	0.154615	0.180955	0.169199	0.107786
Succinate	0.0139356	0.0342578	0.0154393	0.0131413	0.0191786	0.0230089	0.0409887	0.0392205	-1	0.0185848	0.0326319	0.0112884	0.0432748	0.0575759	0.281748	0.0474327	0.0410353	0.0291244	0.0223244	0.0090447	0.0196789	0.069847	0.0186653
Fumarate	0.0263793	0.0416321	0.0286823	0.487181	0.0281928	0.0230625	0.0249983	0.0516983	-1	0.0280639	0.0563368	0.0829434	0.0355712	0.095833	0.142739	0.0965518	0.0497543	0.0572587	0.0372037	0.0481733	0.0419746	0.0275319	0.0300429
Malate	0.0265968	0.420266	0.0352521	0.126942	0.0655972	0.0355467	0.0430416	0.0455496	0.770843	0.056172	0.0141034	0.164515	0.063031	0.189619	0.129485	0.130641	0.120382	0.18905	0.0892739	0.181517	0.155742	0.117499	0.0664869
AMP	0	0	0	0	0	0	0	0	0	0	0	0	0	0	0	0	0	0	0	0	0	0	0
ADP	0.0220759	0.0570194	0.100512	0.0272187	0.0122604	0.0594692	0.0240207	0.0891274	0.186479	0.0988196	0.0259045	0.0243671	0.0358013	0.0210008	0.0626824	0.0132486	0.0779824	0.11059	0.137908	0.0343904	0.0473557	0.274412	0.0940366
ATP	0.142282	0.110567	0.191372	0.0468106	0.0530303	0.123626	0.0638858	0.15008	0.310024	0.0379371	0.0747837	0.0612493	0.0913365	0.0106783	0.460694	0.117094	0.131602	0.124819	0.163191	0.055634	0.0831727	0.578685	0.0920148
GMP	0.0186088	0.00386413	0.00411242	0.00553803	0.00163472	0.00400662	0.00294139	0.00331955	0.00242891	0.00267075	0.00312706	0.00155401	0.00205968	0.00255029	0.00360496	0.00392767	0.00323878	0.00480866	0.00673472	0.00480854	0.00471132	0.00709928	0.0031351
GDP	0.0341303	0.0325075	0.138839	0.0282576	0.0177378	0.0399339	0.098303	0.0832098	0.0606087	0.0979318	0.0827044	0.0744697	0.139614	0.0383898	0.18157	0.0511485	0.0995365	0.0704357	0.211938	0.290637	0.140298	0.106091	0.0317764
GTP	0.215407	0.0774422	0.103226	0.0520254	0.0103897	0.148639	0.0469055	0.454007	0.454784	0.286223	0.180394	0.289946	0.134842	0.04195	0.350514	0.0833271	0.0943371	0.0985981	0.280123	0.543157	0.484921	1.17391	0.197465
IMP	0.370866	0.201217	0.296226	0.206275	0.159104	0.28495	0.309493	0.341676	0.837163	0.722433	0.288873	0.230093	0.626831	0.257382	0.547329	0.622961	0.342803	0.562364	0.518953	1.05631	0.924491	0.792662	0.538465
NAD	0	0	0	0	0	0	0	0	0	0	0	0	0	0	0	0	0	0	0	0	0	0	0
NADH	0	0	0	0	0	0	0	0	0	0	0	0	0	0	0	0	0	0	0	0	0	0	0
NADP	0	0	0	0	0	0	0	0	0	0	0	0	0	0	0	0	0	0	0	0	0	0	0
NADPH	0	0	0	0	0	0	0	0	0	0	0	0	0	0	0	0	0	0	0	0	0	0	0
GTTred	0	0	0	0	0	0	0	0	0	0	0	0	0	0	0	0	0	0	0	0	0	0	0
GTTox	0	0	0	0	0	0	0	0	0	0	0	0	0	0	0	0	0	0	0	0	0	0	0
Asparagine	0.015979	0.0158118	0.0180967	0.0383577	0.0613887	0.0181332	0.030501	0.0245676	0.0350434	0.011511	0.0171941	0.00310335	0.013505	0.0202005	-1	0.0249758	0.0153924	0.0178701	0.0276331	0.0159183	0.0273879	0.0213732	0.0125011
Aspartate	0.0866361	0.0585704	0.0545408	0.00833602	0.127054	0.0195194	0.0373689	0.102706	0.11139	0.0326622	0.0527926	0.0272018	0.0260839	0.112315	0.0637169	0.0533035	0.0350018	0.072826	0.0131169	0.0161812	0.0816772	0.038073	0.0476794
Arginine	0	0	0	0	0	0	0	0	0	0	0	0	0	0	0	0	0	0	0	0	0	0	0
Glutamine	0.0528594	0.112905	0.0544652	0.062361	0.0922437	0.101301	0.093158	0.165664	0.130111	0.147733	0.122024	0.119539	0.0732066	0.139268	0.154518	0.0654428	0.189213	0.144437	0.0602039	0.0737597	0.19817	0.192805	0.118658
Glutamate	0.54376	0.194958	0.670233	0.401776	1.05716	0.748942	1.04354	1.59797	1.87938	0.414278	0.903227	0.660714	0.90634	0.795457	1.81129	0.986498	0.554233	0.545266	0.597839	0.212802	1.19206	1.64298	1.84163
Phenylalanine	0.010531	0.00133468	0.00246791	0.00176397	0.00403696	0.00285646	0.00348434	0.00626817	0.00333205	0.00276886	0.00131858	0.00492482	0.00214572	0.00247956	-1	0.00451276	0.00326545	0.00707676	0.00130075	0.00551404	0.0137193	0.00843695	0.00504527
Tyrosine	0.0066292	0.00711564	0.00244435	0.00510275	0.0063852	0.00598991	0.00275033	0.00395474	0.00416582	0.00399698	0.00407133	0.00604274	0.00208926	0.00623883	-1	0.00783254	0.00638464	0.00562374	0.00319066	0.00554893	0.0110399	0.00190541	0.0142943
Panthothenate	0.0044048	0.00543505	0.00423451	0.00120093	0.00591228	0.00317959	0.00177207	0.00220755	0.00439066	0.00240178	0.000685649	0.00379946	0.00340893	0.0035486	0.000502245	0.00276888	0.00216614	0.00421783	0.0019046	0.00340444	0.00703372	0.00124896	0.00520053
UDP-hexose	0	0	0	0	0	0	0	0	0	0	0	0	0	0	0	0	0	0	0	0	0	0	0
cAMP	0.00217925	0.00503397	0.00189765	0.000580789	0.000884185	0.00401364	0.00134302	0.00415266	0.00144245	0.000904576	0.000562473	0.000261353	0.000994829	0.000202003	0.000228348	7.89575e-05	0.000225554	0.000325591	0.000221051	0.000483407	0.000513335	0.000397016	0.000152574

## Sheet: EV table 6 - 2
Intracellular metabolite concentrations relative to M9 glucose condition
Metabolites that were present in the medium in a given condition, or did not show a clearly discernable peak, were omitted (marked with -1 in red)
Data shown are the mean of four biological replicates with corresponding standard deviation
	M9 galactose 2g per L	M9 acetate 3.6g per L	M9 mannose 2g per L	M9 pyruvate 5g per L	M9 lactate 5g per L	M9 glycerol 2g per L	M9 sorbitol 2g per L	M9 fructose 2g per L	M9 succinate 2g per L	M9 glcNAc 2g per L	M9 mannitol 2g per L	M9 gluconate 2g per L	M9 glucose 2g per L first experiment	M9 G6P 2g per L	M9 glucose 2g per L plus CAA 2g per L	M9 glucose 0 mueM Chloramphenicol	M9 glucose 0.75 mueM Chloramphenicol	M9 glucose 1 mueM Chloramphenicol	M9 glucose 2 mueM Chloramphenicol	M9 glucose 4 mueM Chloramphenicol	M9 glucose 6 mueM Chloramphenicol	M9 glucose 8 mueM Chloramphenicol	M9 glucose 10 mueM Chloramphenicol	Condition
	0.175	0.2978	0.3508	0.3879	0.4078	0.47	0.4711	0.53	0.53	0.58	0.5949	0.64	0.666	0.75	1.1	0.676416	0.630958	0.588592	0.453449	0.299018	0.222121	0.191975	0.137942	growth rate [h-1]
Metabolite name
Glycerol-P	1.01023	0.98966	0.995945	0.897666	0.81341	15.4979	1.22074	1.16721	0.897233	0.983357	1.04677	0.992516	1	1.10328	1.52312	1.26847	1.39884	1.43581	1.60689	1.50951	1.34245	1.30404	1.28073
F1P	0.570636	0.295537	1.16166	0.0678211	0.145854	2.43065	1.32698	10.307	0.450254	0.88681	0.938944	1.43493	1	2.85872	1.00675	1.85484	1.90895	1.88148	2.27221	2.41216	1.72938	2.17437	1.48185
Ga6P	1.09859	0.901278	0.692983	0.848584	0.947856	0.649682	0.991097	0.859626	1.48358	4.41975	0.80424	1.24607	1	5.5156	1.3742	1.02988	1.05726	1.20619	1.06016	1.32064	1.02918	0.836789	0.923827
G6P	-1	0.707013	0.702628	0.562482	0.816516	0.484611	0.56583	0.35655	1.11103	0.471167	0.466554	0.590709	1	-1	1.38264	1.08414	1.29054	1.16094	1.17887	1.09924	0.994749	1.03336	1.00339
F6P	-1	1.18999	2.62883	0.908429	1.41219	0.875982	1.45058	1.12716	1.88426	1.13479	0.962038	1.06169	1	-1	1.29742	0.960854	1.23823	0.965114	1.08643	1.08822	0.818001	1.01189	0.870867
FBP	0.41414	0.107975	0.616745	0.0237135	0.0620427	1.08045	1.07638	0.79929	0.14202	0.817569	0.913094	0.831158	1	2.65385	1.06195	1.01131	1.3444	1.36098	1.43629	1.33431	1.30613	1.15281	1.11028
DHAP	0.617297	0.559601	0.896732	0.231536	0.317796	2.49092	1.36576	1.04478	0.674075	0.888361	1.0761	1.34836	1	2.38151	1.29346	0.969372	1.22486	1.27088	1.32904	1.42609	1.41288	1.48484	1.54073
BPG	1.48416	0.746658	1.13057	0.639431	0.847424	3.00768	1.02851	1.60606	1.03825	0.708231	0.803514	1.37574	1	1.18347	1.63699	1.47273	1.14002	1.45237	1.49603	1.83209	2.07458	1.84134	1.86687
xPG	0.896084	0.968155	1.02964	0.749561	0.713744	1.61769	0.792259	0.976684	1.56682	0.829859	0.734549	1.25087	1	1.47475	1.15818	0.928262	1.12514	1.15387	1.24835	1.34303	1.36976	1.53289	1.65822
PEP	4.11236	7.98062	3.72785	6.58829	6.17589	4.67677	1.2908	1.72539	15.4434	0.756223	1.08091	2.43437	1	2.35146	2.64011	1.07169	1.0486	0.976216	1.07936	1.68106	1.77446	2.02803	2.37987
6PG	0.964658	0.382461	0.478062	0.224717	0.340981	0.245669	0.357576	0.286961	0.410208	0.538541	0.52942	2.50679	1	2.89682	1.22046	0.602484	0.966259	0.857483	1.06757	1.00029	0.706643	0.779179	0.776462
Ru5P	0.602262	0.272766	0.449559	0.0815465	0.182679	0.332118	0.593591	0.258185	0.359686	0.609632	0.650053	1.71923	1	2.51179	0.782381	1.08437	1.29421	1.21838	1.41173	1.39469	1.19313	1.23546	1.08678
R5P	0.520726	0.289533	0.453701	0.0942096	0.210918	0.311642	0.591688	0.262907	0.381868	0.604177	0.606535	1.78032	1	1.93344	1.34225	0.904584	1.13047	1.03528	1.03218	1.0718	0.972245	0.917995	0.803028
Xu5P	0.563745	0.299067	0.405093	0.055943	0.176751	0.2488	0.538119	0.220142	0.356842	0.712732	0.606221	1.91421	1	2.27035	0.864845	0.998328	1.09323	1.16653	1.18549	1.18748	1.2015	1.01943	0.968622
R1P	2.3324	1.40861	1.3501	2.58802	1.04502	1.85563	1.11987	0.837728	1.12895	0.953833	1.03546	1.31789	1	2.61802	2.47414	1.40705	1.36513	1.52854	1.74459	1.99769	2.91977	2.84455	2.8685
S7P	0.962989	0.761812	1.06409	0.475222	0.937568	0.278985	1.15111	0.23092	1.08816	0.757494	0.854207	1.64973	1	2.157	0.998546	1.06592	1.23136	1.31345	1.34305	1.16644	1.18311	1.11222	0.874733
Lactate	1.91613	1.7024	1.22297	-1	-1	1.15092	0.846606	0.990902	1.15955	1.461	1.40351	1.17707	1	4.26013	1.55175	1.50816	0.928537	1.02302	1.32926	0.943404	1.00782	0.998614	1.20587
Acetyl-CoA	0.34836	1.0863	0.491945	1.35347	1.10734	0.473576	0.734222	0.808444	0.263086	1.03916	0.782041	1.05569	1	1.13506	0.526066	0.889698	1.13932	1.30995	1.66422	1.90184	1.68321	1.67926	1.52117
Citrate/Isocitrate	0.719624	4.10671	0.662049	1.15527	0.84954	1.02522	0.842509	1.44921	0.931083	1.0433	1.15725	1.20492	1	1.35841	0.892512	1.74482	1.67054	1.47756	1.60145	1.57934	1.67702	1.59623	1.70693
Aconitate	1.3068	8.91278	1.29836	1.90552	1.76377	1.40749	1.66461	1.5955	1.23184	1.3059	1.82198	1.596	1	1.98849	2.32632	1.03895	1.16329	0.931308	0.92888	1.26447	1.49195	2.14045	2.96725
Alpha ketoglutarate	0.56525	0.88065	0.886673	2.2556	1.70899	1.17102	0.976115	1.30604	2.07243	1.15521	1.26768	1.31332	1	1.27161	2.60271	-1	1.90178	2.13959	2.21089	2.47527	2.18636	3.57365	3.12071
Succinate	0.470457	1.10076	0.612416	0.77103	0.583746	0.837327	0.750305	1.31543	-1	1.07335	0.880928	1.08933	1	2.64691	6.69658	0.664278	0.783435	0.741516	0.792049	1.08187	1.19042	1.45248	1.66142
Fumarate	0.20874	1.22321	0.30867	2.40644	0.753715	0.568486	0.575299	0.949044	-1	0.823356	0.657954	1.18136	1	1.64398	3.52291	0.851312	1.13487	1.04297	0.877155	0.940291	0.689026	0.693462	0.664027
Malate	0.250773	1.35464	0.376944	0.627278	0.417365	0.666862	0.566544	0.913385	4.82975	0.851379	0.662117	1.15393	1	1.57024	1.58417	0.964183	1.12837	1.072	0.918698	0.879001	0.805903	0.731606	0.706971
AMP	0.914948	0.882702	0.943804	0.767601	0.82302	0.831123	1.1409	0.947825	0.794912	0.822241	0.939786	0.920133	1	0.852363	0.767875	0.504996	0.866396	1.1491	1.05826	1.33605	1.25125	1.10129	1.18145
ADP	0.95694	0.909847	0.929224	0.796808	0.834175	0.870733	1.15161	1.01284	0.851204	0.875388	0.980621	0.948718	1	0.87033	0.887377	0.912353	1.0848	1.3522	1.37313	1.51891	1.42699	1.33593	1.39483
ATP	1.01144	0.932067	0.969599	0.8154	0.853245	0.838082	1.1968	0.986682	0.887864	0.942167	0.997223	0.946558	1	0.874487	1.11852	1.07676	1.11806	1.22871	1.33618	1.3661	1.30758	1.22742	1.22969
GMP	1.28236	0.839693	0.925196	1.23845	0.608671	0.743594	0.879371	0.801917	0.742924	0.825719	1.09974	0.793779	1	1.0476	1.55869	0.697309	0.822268	1.16018	1.14334	1.05818	1.20608	1.06606	1.25146
GDP	0.562983	0.676324	0.642047	0.70055	0.625453	0.365543	1.06051	0.508701	0.402802	0.62308	0.864862	0.682033	1	0.908878	1.06082	0.771293	1.10706	1.51317	1.43956	0.888703	0.75886	0.538459	0.501976
GTP	0.828162	0.600925	0.703896	0.619	0.536501	0.764457	1.02718	0.973549	0.842071	0.808495	0.887504	1.09415	1	0.795097	1.36348	0.868911	0.9066	1.17871	1.29946	1.95585	2.22388	1.60342	1.98859
IMP	0.848039	0.779264	0.771554	0.663681	0.729312	0.666827	1.12004	0.907502	0.914594	0.824725	0.897498	0.886391	1	0.776663	0.75122	0.779974	0.929646	1.49843	1.46819	1.69648	1.4713	1.24427	1.42906
NAD	1.24176	1.34629	1.02541	1.11045	1.36428	1.11426	1.07687	1.13285	1.14067	1.03108	0.92477	1.13524	1	1.0708	0.652942	0.96862	1.27975	1.26004	1.23928	1.59515	1.74109	2.00555	2.41829
NADH	2.55078	2.22317	1.07761	1.05207	1.26623	1.84502	2.2405	1.2138	1.27913	0.9259	1.69144	3.10286	1	1.47246	0.450231	1.00976	1.28023	1.31502	1.2777	1.02934	1.09276	1.59126	1.12654
NADP	0.760199	0.998513	0.983478	1.15329	1.05447	1.19433	1.30658	1.64093	1.10733	1.14757	1.35308	0.997557	1	1.02643	0.70132	0.867102	0.938988	0.918265	0.987406	0.934967	1.03472	1.04752	1.13118
NADPH	0.685068	1.05081	1.14758	0.295962	0.89619	1.18973	1.24323	1.27517	1.02027	0.85943	0.882333	0.971039	1	1.33581	0.822413	1.45348	1.36807	1.08468	1.29955	1.89401	2.34512	2.40929	2.71052
GTTred	0.839202	1.17262	1.28337	1.53918	1.6863	1.25787	1.16988	1.17523	0.63958	1.05894	1.02455	1.1763	1	1.05252	1.2048	0.969662	1.13279	1.24457	1.35859	1.79759	2.0343	2.28647	2.5011
GTTox	0.691537	1.68788	1.73052	2.42232	4.02386	1.71532	2.16249	1.62977	0.441443	1.26434	1.12992	1.66765	1	0.976451	1.14546	1.42743	1.67721	1.98708	2.07414	4.24248	5.12341	6.88729	7.97255
Asparagine	0.970954	0.85068	1.15666	1.1444	1.99271	1.08883	1.04371	1.24279	1.06242	1.02605	0.91033	1.2665	1	1.06481	-1	0.912943	0.904924	0.98498	0.968469	1.04076	0.992077	1.11461	1.19368
Aspartate	0.851316	1.58114	0.973211	0.914221	1.61128	1.24234	0.86822	1.03282	2.33339	1.01927	0.852772	1.56931	1	1.91924	0.498789	1.11763	1.02191	1.03881	0.900595	0.979447	0.990929	1.14374	1.31165
Arginine	0.504568	3.61347	0.85386	3.89049	3.35152	1.03832	1.02593	1.00906	1.31098	1.43746	1.00597	1.45993	1	1.5499	0.529964	1.672	2.93358	2.27546	3.23851	3.00008	3.57064	4.68935	6.92174
Glutamine	0.737146	1.08629	0.981894	1.43486	2.96042	1.2935	1.08478	1.16275	1.72358	1.06814	1.03669	1.51996	1	1.55066	1.49811	0.985786	1.01405	1.0238	0.860152	0.93853	0.937408	1.08347	1.25273
Glutamate	0.448064	0.826824	1.35483	1.99547	3.6791	1.57509	1.61856	1.53442	2.08911	1.08568	1.31139	1.47833	1	1.25453	2.14353	1.06273	0.947057	0.822072	0.623765	0.836048	1.04258	1.40346	2.18883
Phenylalanine	0.944369	1.16564	1.08011	0.873198	1.25744	1.78417	1.11212	1.26474	1.30828	1.00473	0.990827	1.41905	1	1.41956	-1	1.01612	1.09709	1.32299	1.39992	1.58311	1.56619	1.84203	2.11125
Tyrosine	1.16809	1.11966	1.13369	1.38147	1.94399	1.51603	1.2111	1.49191	1.32685	0.942281	1.11641	1.20983	1	1.36745	-1	0.878779	0.941228	1.04676	1.15571	1.41666	1.49995	1.83814	2.26636
Panthothenate	2.06948	1.60737	1.44456	1.20406	1.40273	1.3155	0.861279	0.916471	1.28005	0.918105	0.592184	1.09691	1	0.687229	0.132021	0.755068	1.15908	1.28531	1.21008	1.55824	1.31795	1.39035	1.35705
UDP-hexose	1.56778	1.20298	1.37346	1.31296	2.0129	1.25857	1.0895	1.0275	1.35946	0.913597	0.955025	1.10027	1	1.22698	1.50998	1.38239	1.21423	1.27422	1.19567	1.19078	1.11864	1.22491	1.34976
cAMP	5.35005	7.29855	4.46961	2.45451	1.59147	3.43679	3.1232	3.76387	1.90855	1.0376	1.35659	0.963814	1	0.303756	0.438595	0.351558	0.534125	0.462473	0.586538	0.678446	0.839155	1.0253	1.1482
Standard deviation
Glycerol-P	0.109533	0.0615495	0.0562318	0.074724	0.0884313	0.190772	0.120955	0.0687614	0.0553142	0.0763166	0.0606725	0.0369695	0.0511946	0.111664	0.185474	0.125416	0.173347	0.177411	0.152111	0.16409	0.140075	0.0354829	0.142794
F1P	0.188487	0.0130968	0.0463676	0.0152278	0.0270713	0.204737	0.104778	0.784679	0.0499591	0.0333351	0.133335	0.0676469	0.022965	0.144555	0.0313428	0.611622	0.401129	0.68672	0.546905	0.46353	0.34277	0.375721	0.255979
Ga6P	0.203386	0.232137	0.0718249	0.0378336	0.0721037	0.0326787	0.1292	0.14224	0.265692	1.11199	0.147723	0.175978	0.0546076	0.878653	0.15982	0.0230135	0.0776819	0.173859	0.198996	0.300906	0.215612	0.234543	0.107411
G6P	-1	0.0316916	0.0812004	0.0367212	0.0616241	0.0696581	0.0395269	0.0399243	0.0933411	0.0306771	0.0602972	0.0576392	0.0600361	-1	0.0729004	0.0334431	0.0160714	0.0809389	0.0393238	0.0772324	0.0934027	0.126001	0.0923867
F6P	-1	0.134773	0.377825	0.0943586	0.101955	0.0430313	0.16147	0.0805324	0.130644	0.10028	0.136591	0.119117	0.0284019	-1	0.0821166	0.280983	0.269373	0.268864	0.0630224	0.133864	0.17048	0.0915236	0.260981
FBP	0.0229622	0.00435693	0.0835461	0.00211772	0.00394692	0.0392134	0.0411714	0.113385	0.0220903	0.0826243	0.0658612	0.0348536	0.0511899	0.17157	0.0511047	0.0431313	0.0488575	0.0676641	0.0586516	0.0922078	0.0492916	0.242077	0.0792238
DHAP	0.0371868	0.0193107	0.0234797	0.0264064	0.0186954	0.0806561	0.196874	0.124184	0.049841	0.0489069	0.0577991	0.054961	0.0443637	0.092423	0.0518877	0.0313414	0.0797983	0.0547789	0.0807808	0.0729911	0.118605	0.134551	0.0740583
BPG	0.452931	0.141588	0.278118	0.0598105	0.18775	0.897318	0.101349	0.642703	0.274769	0.122176	0.0856503	0.398629	0.0916802	0.064794	0.206774	0.372977	0.332719	0.243828	0.401764	0.602921	0.256475	1.23255	0.251193
xPG	0.028226	0.0313234	0.0421015	0.0231811	0.0661397	0.052461	0.0430905	0.025686	0.103712	0.0297374	0.0620511	0.0358693	0.0303179	0.0734998	0.0924708	0.0529421	0.0528806	0.0581782	0.0688816	0.0250436	0.0900275	0.086177	0.115933
PEP	0.264012	0.225854	0.131902	0.170848	0.480567	0.19976	0.070561	0.177545	1.33533	0.0252923	0.105224	0.0636804	0.111	0.0298428	0.123867	0.163236	0.111846	0.0985285	0.0993295	0.221063	0.074733	0.0689937	0.198965
6PG	0.124697	0.0370098	0.100363	0.0247614	0.191726	0.0428481	0.0447529	0.0357302	0.0676073	0.0728613	0.0419126	0.0846512	0.0847037	0.328841	0.137057	0.0695756	0.512512	0.0958626	0.0310355	0.122891	0.115629	0.150412	0.28541
Ru5P	0.0671947	0.0264471	0.0980666	0.0124819	0.0255965	0.0394407	0.042813	0.0493984	0.0403058	0.0621099	0.0491156	0.108886	0.101477	0.277914	0.037539	0.0710306	0.125175	0.157147	0.0895497	0.0600014	0.207033	0.208241	0.116238
R5P	0.0457951	0.0474096	0.0290404	0.00669415	0.0369403	0.0143438	0.0458789	0.0146318	0.0410941	0.0108989	0.0313551	0.0895645	0.0541055	0.179488	0.158335	0.0754354	0.112959	0.038414	0.0525416	0.0411873	0.121002	0.128332	0.102926
Xu5P	0.194255	0.0212661	0.0359765	0.00628918	0.0646365	0.0338656	0.0965609	0.0242759	0.0339439	0.0917783	0.166233	0.160543	0.0675774	0.0933719	0.129182	0.157665	0.0792472	0.105594	0.0799737	0.0925658	0.104195	0.137785	0.211257
R1P	0.753333	0.153942	0.226805	0.589741	0.348515	0.223224	0.0631865	0.300185	0.307645	0.332417	0.174822	0.253316	0.175697	0.423464	0.656538	0.529131	0.497883	0.339705	0.335474	0.418039	1.1807	1.23052	0.71738
S7P	0.046637	0.0732027	0.0735815	0.0435026	0.0698354	0.0397228	0.128047	0.0255587	0.123001	0.0354379	0.1217	0.0889652	0.07213	0.250962	0.041776	0.0725409	0.138573	0.133602	0.192778	0.0856942	0.218967	0.122746	0.070527
Lactate	1.91615	1.09909	0.347605	-1	-1	0.182614	0.251407	0.108438	0.371594	0.638625	0.261665	0.179874	0.130977	0.708491	0.0542928	0.34484	0.221125	0.262817	0.161523	0.126591	0.251999	0.145052	0.363874
Acetyl-CoA	0.0123019	0.0103505	0.0258155	0.0477567	0.0385331	0.01931	0.0255404	0.0608486	0.0344838	0.0975676	0.0733574	0.0241352	0.0363373	0.0746148	0.0254923	0.0574932	0.0316653	0.0914119	0.103361	0.0754745	0.119797	0.26372	0.13411
Citrate/Isocitrate	0.0943157	0.0621472	0.0287857	0.0512142	0.0569205	0.0178925	0.03435	0.0389692	0.017025	0.045147	0.0581014	0.028404	0.0408799	0.0498098	0.0265098	0.107694	0.103222	0.11044	0.0381871	0.0742435	0.149879	0.203817	0.0588015
Aconitate	0.115997	0.252299	0.170303	0.0454314	0.121826	0.117996	0.086062	0.150226	0.0784962	0.0866721	0.142701	0.0979035	0.11713	0.270931	0.256588	0.0359725	0.146527	0.0917577	0.0686711	0.108543	0.231734	0.176134	0.184419
Alpha ketoglutarate	0.140788	0.177629	0.139139	0.750655	0.225398	0.0844647	0.0678955	0.30762	0.617881	0.327923	0.24016	0.0686886	0.058506	0.226496	0.193912	-1	0.500468	0.416498	0.49283	0.587027	0.687035	0.642399	0.409234
Succinate	0.0221949	0.0545618	0.0245898	0.0209298	0.0305455	0.0366458	0.065282	0.0624657	-1	0.0295997	0.0519722	0.0179789	0.068923	0.0917001	0.448735	0.0755453	0.0653562	0.0463859	0.0355557	0.0144053	0.0313422	0.111244	0.0297279
Fumarate	0.057416	0.0906147	0.0624286	1.06038	0.0613633	0.0501968	0.0544101	0.112524	-1	0.0610827	0.12262	0.180531	0.0774226	0.208586	0.31068	0.21015	0.108293	0.124627	0.0809759	0.104852	0.09136	0.0599248	0.0653901
Malate	0.0123581	0.195275	0.0163798	0.0589831	0.0304796	0.0165167	0.0199992	0.0211645	0.35817	0.0261002	0.00655313	0.0764414	0.0292872	0.0881059	0.060165	0.0607021	0.0559351	0.0878417	0.0414809	0.0843415	0.0723653	0.0545957	0.030893
AMP	0.136595	0.0623527	0.17687	0.0526403	0.0189391	0.0941168	0.0714366	0.138495	0.273227	0.242222	0.0364541	0.0780974	0.067657	0.0202462	0.31384	0.0476691	0.180355	0.0944562	0.217662	0.0790941	0.0524727	0.294188	0.0919722
ADP	0.0327745	0.0846524	0.149223	0.0404095	0.0182021	0.0882895	0.0356617	0.132321	0.276852	0.14671	0.0384584	0.036176	0.0531516	0.0311783	0.0930599	0.0196692	0.115775	0.164185	0.204741	0.0510568	0.0703055	0.407399	0.139609
ATP	0.108498	0.084313	0.145931	0.0356955	0.0404384	0.0942716	0.0487163	0.114444	0.23641	0.0289291	0.0570266	0.0467058	0.0696489	0.00814275	0.351304	0.0892907	0.100353	0.0951807	0.124442	0.0424239	0.0634236	0.441278	0.0701662
GMP	0.74671	0.155055	0.165018	0.222223	0.0655961	0.160773	0.118029	0.133203	0.0974641	0.107169	0.125479	0.0623575	0.0826481	0.102335	0.144655	0.157605	0.129962	0.192956	0.270243	0.192951	0.18905	0.284871	0.125802
GDP	0.0615219	0.0585968	0.250265	0.050936	0.0319735	0.0719831	0.177197	0.149991	0.109251	0.176528	0.14908	0.134236	0.251662	0.0691999	0.32729	0.0921982	0.17942	0.126965	0.382031	0.523891	0.252895	0.191235	0.0572788
GTP	0.184301	0.0662593	0.0883201	0.0445127	0.00888939	0.127175	0.0401322	0.388447	0.389112	0.244891	0.154344	0.248077	0.11537	0.0358923	0.299899	0.0712944	0.0807145	0.0843602	0.239672	0.464723	0.414897	1.00439	0.16895
IMP	0.185997	0.100915	0.148564	0.103452	0.0797942	0.142909	0.155217	0.171358	0.419855	0.362316	0.144876	0.115397	0.314369	0.129082	0.274497	0.312428	0.171923	0.282038	0.260266	0.52976	0.463652	0.397537	0.270052
NAD	0.193946	0.0760331	0.0510242	0.0591356	0.0616557	0.02829	0.065222	0.108436	0.0782449	0.0527713	0.0721787	0.0368804	0.0819202	0.0727352	0.0213135	0.0559121	0.106888	0.0779293	0.0484735	0.092892	0.284094	0.457991	0.330577
NADH	3.33244	0.120115	0.549247	0.343233	0.132479	0.384712	0.288296	0.195739	0.317977	0.0833959	0.490158	0.256746	0.150683	0.249246	0.0458757	0.310321	0.667859	0.772433	0.513747	0.709045	0.425506	0.564824	0.209157
NADP	0.173732	0.134109	0.107359	0.0813361	0.0774008	0.144894	0.126905	0.121397	0.326525	0.248445	0.104854	0.0318461	0.0589019	0.0697333	0.0473159	0.0988203	0.0138368	0.0960447	0.135772	0.0924417	0.131724	0.262774	0.192523
NADPH	0.189542	0.483376	0.315656	0.0694956	0.0450003	0.390943	0.18103	0.273465	0.324101	0.233847	0.258015	0.196659	0.135272	0.14089	0.117786	0.456664	0.400513	0.450837	0.24988	0.225967	0.197895	0.282784	0.235474
GTTred	0.122852	0.469423	0.122022	0.0199727	0.0891325	0.0443599	0.10772	0.116218	0.172444	0.0662812	0.132009	0.0736958	0.0453705	0.0668617	0.122259	0.0295513	0.0686275	0.117942	0.0489696	0.122639	0.212326	0.21813	0.199504
GTTox	0.0491639	0.0889957	0.189353	0.0879212	0.0994244	0.105104	0.211734	0.278967	0.0631089	0.139751	0.146764	0.0925342	0.0500021	0.102132	0.11249	0.0411421	0.191267	0.300248	0.115017	0.159071	0.95654	1.47155	1.24782
Asparagine	0.0605461	0.0599124	0.0685703	0.145341	0.232608	0.0687086	0.115571	0.0930893	0.132783	0.0436163	0.0651501	0.0117589	0.0511718	0.0765417	-1	0.0946358	0.0583235	0.0677115	0.104705	0.0603161	0.103775	0.0809853	0.047368
Aspartate	0.0891511	0.0602707	0.0561241	0.00857801	0.130742	0.0200861	0.0384537	0.105688	0.114624	0.0336103	0.0543252	0.0279914	0.0268411	0.115576	0.0655665	0.0548509	0.0360178	0.0749401	0.0134977	0.0166509	0.0840483	0.0391782	0.0490635
Arginine	0.431	1.05708	0.115506	0.430112	0.295762	0.288985	0.193217	0.192652	0.101819	0.091869	0.235131	0.218476	0.0561763	0.201129	0.191549	0.2886	0.371156	0.377808	0.409621	0.278341	0.994516	0.781255	0.423909
Glutamine	0.0286488	0.0611925	0.0295191	0.0337985	0.0499943	0.0549031	0.0504899	0.089787	0.0705177	0.0800687	0.0661349	0.0647877	0.0396766	0.0754808	0.0837458	0.0354688	0.10255	0.0782824	0.0326294	0.0399764	0.107404	0.104497	0.0643106
Glutamate	0.0322902	0.0115772	0.0398006	0.0238588	0.0627776	0.0444746	0.0619686	0.0948924	0.111603	0.0246011	0.0536365	0.0392353	0.0538214	0.0472368	0.10756	0.0585814	0.0329121	0.0323797	0.0355016	0.0126369	0.0707882	0.0975652	0.109362
Phenylalanine	0.188685	0.0239136	0.0442178	0.0316051	0.0723305	0.0511794	0.0624292	0.112307	0.0597006	0.0496099	0.0236251	0.0882384	0.038445	0.0444265	-1	0.0808556	0.0585073	0.126795	0.0233056	0.0987955	0.24581	0.151166	0.0903967
Tyrosine	0.129078	0.13855	0.0475944	0.0993565	0.124327	0.11663	0.0535521	0.0770033	0.0811134	0.0778259	0.0792735	0.117659	0.0406802	0.121477	-1	0.152509	0.124316	0.109501	0.0621258	0.108044	0.214959	0.0371006	0.278326
Panthothenate	0.165856	0.204648	0.159444	0.0452192	0.222618	0.119723	0.0667243	0.083122	0.165324	0.0904351	0.025817	0.143063	0.128358	0.133617	0.0189113	0.104258	0.0815627	0.158816	0.0717147	0.128189	0.264844	0.0470276	0.195818
UDP-hexose	0.16781	0.0304632	0.0734747	0.0343562	0.0316523	0.0200536	0.0745075	0.12785	0.0760091	0.023877	0.0562233	0.0350339	0.048488	0.0768066	0.0233722	0.0601647	0.0594874	0.0797456	0.0659699	0.0847418	0.0755789	0.127933	0.0546307
cAMP	1.27154	2.9372	1.10723	0.338876	0.515901	2.34186	0.78362	2.42297	0.841636	0.527798	0.32819	0.152493	0.580459	0.117864	0.133235	0.0460698	0.131605	0.189975	0.128978	0.282056	0.299519	0.231649	0.0890235

## Sheet: EV table 6 - 3
Log normalized metabolite data (used to infer promoter-metabolite interactions, see main text and main figure 3).
Metabolites that were present in the medium in a given condition, or did not show a clearly discernable peak, were omitted (marked with 100 in red)
Normalization for metabolites with absolute quantification: transform using natural logarithm, then subtract mean log transformed concentration across conditions.
Normalization for metabolites without absolute quantification: transform using natural logarithm
	M9 galactose 2g per L	M9 acetate 3.6g per L	M9 mannose 2g per L	M9 pyruvate 5g per L	M9 lactate 5g per L	M9 glycerol 2g per L	M9 sorbitol 2g per L	M9 fructose 2g per L	M9 succinate 2g per L	M9 glcNAc 2g per L	M9 mannitol 2g per L	M9 gluconate 2g per L	M9 glucose 2g per L first experiment	M9 G6P 2g per L	M9 glucose 2g per L plus CAA 2g per L	M9 glucose 0 mueM Chloramphenicol	M9 glucose 0.75 mueM Chloramphenicol	M9 glucose 1 mueM Chloramphenicol	M9 glucose 2 mueM Chloramphenicol	M9 glucose 4 mueM Chloramphenicol	M9 glucose 6 mueM Chloramphenicol	M9 glucose 8 mueM Chloramphenicol	M9 glucose 10 mueM Chloramphenicol	Condition
	0.175	0.2978	0.3508	0.3879	0.4078	0.47	0.4711	0.53	0.53	0.58	0.5949	0.64	0.666	0.75	1.1	0.676416	0.630958	0.588592	0.453449	0.299018	0.222121	0.191975	0.137942	growth rate [h-1]
Metabolite name
Glycerol-P	-0.243595	-0.264163	-0.257833	-0.361726	-0.460289	2.48693	-0.0543146	-0.0991515	-0.362209	-0.270553	-0.20806	-0.261282	-0.25377	-0.155481	0.16699	-0.0159595	0.0818728	0.107958	0.220534	0.158015	0.0407292	0.0116947	-0.00634151
F1P	-0.561004	-1.21896	0.149847	-2.69088	-1.92515	0.88816	0.282909	2.33283	-0.797943	-0.120125	-0.0629992	0.361116	0	1.05038	0.0067224	0.617796	0.646554	0.632056	0.820753	0.880523	0.547762	0.77674	0.393289
Ga6P	-0.0408752	-0.238843	-0.501652	-0.299088	-0.188454	-0.566173	-0.143844	-0.28616	0.259553	1.35118	-0.35276	0.0850948	-0.134902	1.57268	0.182973	-0.10546	-0.0792175	0.0525659	-0.0764787	0.143218	-0.106139	-0.313085	-0.214132
G6P	100	-0.125764	-0.131986	-0.354454	0.0182326	-0.503466	-0.348519	-0.810339	0.326229	-0.5316	-0.541439	-0.305489	0.220942	100	0.544937	0.301726	0.476	0.370173	0.385497	0.315562	0.215677	0.253757	0.224326
F6P	100	0.0421041	0.834696	-0.227882	0.213295	-0.264253	0.240122	-0.0121393	0.501693	-0.00539141	-0.170544	-0.071979	-0.131843	100	0.128532	-0.171776	0.0818367	-0.167353	-0.0489431	-0.0473033	-0.332735	-0.120026	-0.27011
FBP	-0.455526	-1.79983	-0.057273	-3.31569	-2.35391	0.5034	0.499629	0.201995	-1.52576	0.224606	0.33511	0.241091	0.426026	1.40204	0.486136	0.437269	0.721971	0.734229	0.788088	0.714439	0.693094	0.568226	0.530638
DHAP	-0.512639	-0.610766	-0.139232	-1.49325	-1.17658	0.882416	0.281477	0.013568	-0.424647	-0.148612	0.0431098	0.268652	-0.0302341	0.837502	0.227086	-0.0613409	0.172593	0.209474	0.254225	0.324705	0.315399	0.365074	0.402021
BPG	0.154243	-0.532756	-0.117884	-0.687785	-0.406163	0.86056	-0.2125	0.233178	-0.203068	-0.585594	-0.459369	0.0783823	-0.240609	-0.072158	0.25225	0.146507	-0.109564	0.132586	0.162203	0.364848	0.489151	0.369887	0.383656
xPG	-0.203212	-0.125854	-0.064278	-0.381758	-0.430721	0.387509	-0.326357	-0.117082	0.355556	-0.27999	-0.401989	0.130351	-0.0934906	0.294997	0.0533605	-0.167932	0.0244195	0.0496312	0.12833	0.20144	0.221147	0.333667	0.412256
PEP	0.590378	1.2534	0.492212	1.06167	0.997034	0.718987	-0.568358	-0.278166	1.91357	-1.10304	-0.745821	0.066069	-0.823619	0.0314187	0.147202	-0.754385	-0.776161	-0.84769	-0.747255	-0.304198	-0.250122	-0.116553	0.0434272
6PG	0.37391	-0.551238	-0.328124	-1.08302	-0.666037	-0.993878	-0.618516	-0.838516	-0.481199	-0.209	-0.226081	1.32889	0.409892	1.47351	0.609119	-0.0968026	0.375568	0.256138	0.47528	0.41018	0.0626625	0.160377	0.156884
Ru5P	-0.1229	-0.914977	-0.415327	-2.12242	-1.31586	-0.718103	-0.137403	-0.969916	-0.638361	-0.110737	-0.0465392	0.926037	0.384162	1.30516	0.138749	0.465159	0.642064	0.58168	0.72898	0.716831	0.560738	0.595607	0.46738
R5P	-0.207373	-0.794327	-0.345158	-1.91707	-1.11113	-0.720743	-0.0796183	-0.890795	-0.517522	-0.0587293	-0.0548354	1.02195	0.445158	1.10446	0.739507	0.344878	0.567796	0.479827	0.476833	0.514497	0.417011	0.359595	0.225793
Xu5P	-0.111599	-0.745534	-0.442083	-2.42187	-1.27146	-0.929551	-0.15812	-1.05193	-0.568907	0.122905	-0.0389569	1.11086	0.461555	1.28149	0.316349	0.459881	0.55069	0.615591	0.631707	0.633389	0.645128	0.480797	0.429674
R1P	0.377833	-0.126459	-0.168882	0.481828	-0.425032	0.149159	-0.355851	-0.646126	-0.347775	-0.516331	-0.434216	-0.193028	-0.469064	0.493354	0.436829	-0.127567	-0.157813	-0.044752	0.0874549	0.222928	0.602441	0.576343	0.584726
S7P	0.0321312	-0.202211	0.131967	-0.674129	0.00537829	-1.20675	0.210575	-1.39584	0.154334	-0.207896	-0.0877378	0.570454	0.0698445	0.838561	0.0683896	0.13368	0.277961	0.342499	0.364789	0.223801	0.237991	0.176203	-0.0639917
Lactate	0.650305	0.532038	0.201284	100	100	0.14056	-0.16652	-0.00913938	0.148031	0.379124	0.338974	0.163027	0	1.4493	0.439384	0.41089	-0.0741452	0.0227638	0.28462	-0.0582609	0.0077849	-0.00138698	0.187198
Acetyl-CoA	-1.05452	0.0827733	-0.709388	0.30267	0.101962	-0.747442	-0.308944	-0.212644	-1.33527	0.0384099	-0.245849	0.0541987	0	0.126684	-0.642328	-0.116873	0.130435	0.269986	0.509354	0.642822	0.520705	0.518354	0.419481
Citrate/Isocitrate	-0.558614	1.18304	-0.642003	-0.0852572	-0.392648	-0.204677	-0.400958	0.141433	-0.300995	-0.187201	-0.0835421	-0.0431756	-0.229587	0.0767245	-0.343303	0.327065	0.28356	0.160804	0.241323	0.227419	0.287429	0.23806	0.305107
Aconitate	-0.20413	1.71578	-0.210609	0.173042	0.095741	-0.129904	0.0378818	-0.00452302	-0.263204	-0.204818	0.128213	-0.00421254	-0.47171	0.215667	0.372576	-0.433504	-0.320458	-0.542876	-0.545486	-0.237061	-0.0716284	0.289304	0.615924
Alpha ketoglutarate	-1.01634	-0.572948	-0.566133	0.367565	0.0900484	-0.287982	-0.470028	-0.178855	0.282869	-0.301574	-0.208665	-0.173298	-0.445853	-0.205568	0.510699	100	0.196936	0.31476	0.347542	0.460495	0.336386	0.827735	0.692209
Succinate	-0.786588	0.0634629	-0.522882	-0.292566	-0.570828	-0.210078	-0.319813	0.241628	100	0.0382509	-0.159317	0.0530255	-0.0325379	0.940854	1.86906	-0.441593	-0.276605	-0.331596	-0.26567	0.0461563	0.141767	0.340737	0.475133
Fumarate	-1.42402	0.344119	-1.03284	1.02079	-0.1401	-0.422136	-0.410223	0.0903415	100	-0.0517249	-0.275978	0.309304	0.142642	0.639763	1.40193	-0.0183354	0.26916	0.184713	0.01157	0.081076	-0.229834	-0.223417	-0.266791
Malate	-1.23806	0.448685	-0.83051	-0.321217	-0.728645	-0.260023	-0.423052	0.0545509	1.71994	-0.0157495	-0.267164	0.288324	0.145149	0.596378	0.60521	0.108674	0.265921	0.214677	0.0603509	0.0161796	-0.0706431	-0.167365	-0.201617
AMP	-0.0888882	-0.124767	-0.0578365	-0.264486	-0.194774	-0.184978	0.131815	-0.0535856	-0.229524	-0.195722	-0.0621026	-0.0832367	0	-0.159743	-0.264129	-0.683204	-0.143413	0.138979	0.0566249	0.289721	0.22414	0.0964786	0.166745
ADP	-0.0777031	-0.128167	-0.107094	-0.26083	-0.215	-0.172108	0.107476	-0.0209306	-0.194792	-0.166776	-0.0532573	-0.0863322	-0.0336884	-0.172571	-0.153174	-0.125417	0.047704	0.268045	0.283407	0.384301	0.321878	0.255941	0.299087
ATP	-0.0300068	-0.111733	-0.0722558	-0.245459	-0.200091	-0.218022	0.138271	-0.0547898	-0.16032	-0.100956	-0.0441636	-0.0963053	-0.0413827	-0.175501	0.0706249	0.032577	0.0702165	0.164585	0.248432	0.270576	0.226792	0.163533	0.165376
GMP	0.28382	-0.139605	-0.0426358	0.248974	-0.461363	-0.261146	-0.0934351	-0.185637	-0.262048	-0.156387	0.130192	-0.195837	0.0351138	0.0816158	0.478957	-0.325413	-0.160575	0.183687	0.169063	0.0916677	0.222485	0.0990806	0.259424
GDP	-0.275126	-0.0917041	-0.143713	-0.05651	-0.1699	-0.706992	0.358125	-0.376516	-0.609931	-0.173701	0.154195	-0.0832973	0.29938	0.203835	0.358424	0.0396921	0.401089	0.713589	0.663718	0.181388	0.0234422	-0.319663	-0.389823
GTP	-0.191351	-0.512089	-0.353928	-0.482455	-0.625491	-0.271393	0.0240177	-0.0296114	-0.174695	-0.215385	-0.122146	0.0871774	-0.00280392	-0.232095	0.307238	-0.143318	-0.100858	0.161616	0.259146	0.668019	0.796448	0.469336	0.684621
IMP	-0.126552	-0.211128	-0.221072	-0.371677	-0.277378	-0.366948	0.151645	-0.0587832	-0.0509986	-0.154429	-0.069868	-0.0823208	0.0382766	-0.214471	-0.24778	-0.210218	-0.0346744	0.442693	0.422305	0.566835	0.424422	0.256827	0.395294
NAD	0.216526	0.297353	0.0250927	0.104768	0.310628	0.108189	0.0740594	0.124736	0.131617	0.030603	-0.0782105	0.126842	0	0.068405	-0.426266	-0.0318829	0.246661	0.231141	0.21453	0.46697	0.554513	0.695919	0.883062
NADH	0.936399	0.798935	0.0747498	0.0507608	0.236042	0.612493	0.806701	0.193754	0.246179	-0.0769888	0.525579	1.13232	0	0.386931	-0.797994	0.00970864	0.247042	0.273852	0.245064	0.0289167	0.0887083	0.464524	0.119152
NADP	-0.274175	-0.00148852	-0.0166597	0.142618	0.0530406	0.177587	0.267414	0.495262	0.101956	0.137647	0.302384	-0.00244561	0	0.0260904	-0.354791	-0.142599	-0.062953	-0.0852688	-0.0126737	-0.0672435	0.0341318	0.0464218	0.123262
NADPH	-0.378237	0.0495593	0.137653	-1.21752	-0.109603	0.173728	0.217712	0.243078	0.0200632	-0.151486	-0.125185	-0.0293884	0	0.289538	-0.195512	0.373958	0.313402	0.0812873	0.262018	0.638699	0.852335	0.879331	0.997141
GTTred	-0.175303	0.159239	0.249491	0.431251	0.522535	0.229419	0.156904	0.161461	-0.446944	0.0572696	0.02425	0.162373	0	0.0511857	0.186313	-0.0308078	0.124685	0.218787	0.30645	0.586447	0.710151	0.827007	0.916732
GTTox	-0.368839	0.523474	0.548424	0.884725	1.39224	0.539601	0.771261	0.488439	-0.817707	0.234552	0.122147	0.511417	0	-0.0238307	0.135809	0.355879	0.517134	0.686665	0.729547	1.44515	1.63382	1.92968	2.076
Asparagine	-0.097418	-0.22966	0.0775914	0.0669361	0.621555	0.0171583	-0.0251571	0.149417	-0.0073878	-0.0422207	-0.16189	0.168317	-0.0679416	-0.00514861	100	-0.159023	-0.167846	-0.0830752	-0.0999803	-0.0279911	-0.0758961	0.0405605	0.109101
Aspartate	-0.261905	0.357212	-0.128087	-0.190616	0.376094	0.116067	-0.242243	-0.0686393	0.746388	-0.081843	-0.260196	0.3497	-0.100933	0.550999	-0.796504	0.0102794	-0.0792595	-0.0628587	-0.205633	-0.121701	-0.110045	0.0333715	0.170353
Arginine	-0.684054	1.28467	-0.157988	1.35854	1.20941	0.0376026	0.0256016	0.00901634	0.270778	0.36288	0.00594942	0.378389	0	0.438191	-0.634947	0.514023	1.07622	0.822182	1.17511	1.09864	1.27274	1.54529	1.93467
Glutamine	-0.463808	-0.0760726	-0.177111	0.202228	0.926493	0.0985157	-0.0774623	-0.00805446	0.385566	-0.0929209	-0.122803	0.259844	-0.158839	0.279841	0.245368	-0.173155	-0.144882	-0.135323	-0.309486	-0.222279	-0.223476	-0.0786673	0.0664827
Glutamate	-1.04029	-0.427637	0.0662008	0.453408	1.06519	0.216842	0.244067	0.19068	0.499264	-0.155269	0.033614	0.153437	-0.237473	-0.0107121	0.52498	-0.176629	-0.291869	-0.4334	-0.709454	-0.416542	-0.195771	0.101469	0.545892
Phenylalanine	-0.290982	-0.0804758	-0.156677	-0.369337	-0.00466806	0.345209	-0.127472	0.00112577	0.0349663	-0.229021	-0.242959	0.116245	-0.233744	0.116602	100	-0.217754	-0.141084	0.0461471	0.10267	0.225646	0.214905	0.377123	0.513534
Tyrosine	-0.0904324	-0.132772	-0.120324	0.0773479	0.41894	0.170293	-0.0542699	0.154259	0.0370034	-0.305253	-0.135687	-0.0553255	-0.245802	0.0671462	100	-0.375024	-0.306371	-0.200102	-0.101084	0.102503	0.15963	0.362952	0.572373
Panthothenate	0.678406	0.425709	0.318916	0.136812	0.28953	0.225324	-0.198228	-0.136116	0.198011	-0.134334	-0.572829	0.0436094	-0.048891	-0.423979	-2.07369	-0.329838	0.0987338	0.202112	0.141798	0.394668	0.227189	0.280663	0.256422
UDP-hexose	0.449662	0.1848	0.31733	0.272288	0.699577	0.229973	0.0857201	0.027133	0.30709	-0.0903656	-0.0460183	0.0955523	0	0.204554	0.412094	0.323814	0.194112	0.242336	0.178706	0.17461	0.11211	0.202871	0.299928
cAMP	1.42572	1.73629	1.24592	0.646541	0.213273	0.983153	0.887473	1.07406	0.394957	-0.214479	0.0535884	-0.288242	-0.251385	-1.44291	-1.07556	-1.29676	-0.878511	-1.02255	-0.784902	-0.639335	-0.426744	-0.226398	-0.113188
