# Supplementary material for: Few regulatory metabolites coordinate expression of central metabolic genes in Escherichia coli
Source: Mol Syst Biol. 2017 Jan 3;13(1):903. doi: 10.15252/msb.20167402 (PMC5293157; doi:10.15252/msb.20167402)
Supplement: Supplementary file 8 — Table EV7 [file MSB-13-903-s008.xlsx]

## Sheet: information
Table EV7: Inferred promoter-metabolite and transcription factor-metabolite interaction network.
Kochanowski et al, Few regulatory metabolites coordinate expression of central metabolic genes in Escherichia coli. 2016, MSB
EV table 7 - 1: specific regulation component of 64 promoters in 23 conditions
EV table 7 - 2: single specific regulation-metabolite correlation for all promoter-metabolite combinations
EV table 7 - 3: complete inferred promoter-metabolite interaction network (as in main figure 4A)
EV table 7 - 4: inference of transcription factor-metabolite interactions

## Sheet: EV table 7 - 1
Specific regulation of 64 promoters, calculated as log normalized promoter activity - global regulation reconstruction based on first singular vector, in 23 conditions for which metabolomics data are available as well
log normalized promoter activity: found in EV table 3 - 3
global regulation reconstruction: found in EV table 4 - 2
Promoter were sorted according to pathways
Pathway	Promoter	glucose	pyruvate	gluconate	acetate	glycerol	fructose	succinate	galactose	glucose+CAA	mannose	G6P	lactate	glcNAc	sorbitol	mannitol	Cmp 0 mueM	Cmp 0.75 mueM	Cmp 1 mueM	Cmp 2 mueM	Cmp 4 mueM	Cmp 6 mueM	Cmp 8 mueM	Cmp 10 mueM	Condition abbreviated
glycolysis/gluconeogenesis	pgi	0.204795	-0.285181	-0.0841689	0.552705	0.0197663	-0.201572	-0.27348	0.517033	0.0925876	0.117894	0.447542	-0.134205	0.289994	-0.095807	0.152219	0.164976	-0.0033765	-0.112601	0.0429673	-0.074992	-0.0290525	-0.0390796	-0.209796
glycolysis/gluconeogenesis	pfkA	-0.00976937	0.108148	0.141306	-0.222433	0.111328	0.0148244	-0.207713	-0.387006	-0.219392	-0.0305528	0.190181	-0.0354142	-0.0859081	-0.0289512	0.121234	-0.0813139	0.153884	-0.15772	0.0265771	0.0199745	0.131371	0.348488	-0.136936
glycolysis/gluconeogenesis	epd	-0.268501	-0.726079	-0.280627	-0.926344	0.139891	1.47229	-0.56906	-0.613942	0.148837	-0.593519	0.688637	-0.790654	-0.0486206	-0.522372	-0.0252982	-0.109286	0.24698	0.183272	0.0998583	0.173396	0.203485	0.0943309	0.109321
glycolysis/gluconeogenesis	gapA	0.190779	-0.755266	-0.0673749	-0.484801	-0.200776	0.211432	-0.381624	-0.315769	0.117805	-0.11434	0.384873	-0.917256	0.220879	-0.0248618	0.164138	0.226459	0.207944	0.295267	0.265709	0.135329	0.085671	0.0104074	-0.104358
glycolysis/gluconeogenesis	pgmI	0.437313	-1.01246	0.32975	-1.66278	0.265721	0.807793	-0.82337	-0.651335	0.480469	-0.490519	0.957988	-1.55408	0.304604	0.0592292	0.354148	0.430886	0.447438	0.0412813	-0.077672	-0.156408	-0.0865741	-0.00121939	0.645397
glycolysis/gluconeogenesis	pykF	0.332	-1.25881	0.27513	-0.86961	0.0652661	0.414953	-0.663129	-0.360691	0.255146	-0.100506	1.11362	-0.94498	0.206673	-0.0205834	0.22905	0.377757	0.131812	0.118857	0.113653	0.0361943	0.126972	-0.0264003	0.0569226
glycolysis/gluconeogenesis	lpd	0.219981	0.583257	-0.0517653	0.130253	-0.503307	-0.104702	0.144969	-0.283902	0.0262976	-0.153541	-0.0632835	0.0326047	0.116219	0.0543868	0.0678283	0.217515	-0.168033	0.232875	0.163286	0.233598	0.0823186	0.144889	-0.371894
glycolysis/gluconeogenesis	pyrG	-0.0804508	-0.033187	-0.183575	-0.522801	-0.28291	-0.366978	-0.152815	-0.498587	0.513016	-0.33502	0.27662	-0.270668	-0.0546598	-0.452634	-0.222093	-0.0393114	0.123953	0.301999	0.187044	0.322747	0.17133	0.289542	0.0746712
glycolysis/gluconeogenesis	fbp	0.2077	0.939359	-0.230156	0.758376	-0.239555	-0.936698	0.564373	0.132462	0.43821	-0.11441	-0.181085	0.731854	0.0507739	0.02264	0.167124	0.122148	0.130816	-0.168137	-0.110569	-0.476664	-0.32603	-0.277993	0.541389
glycolysis/gluconeogenesis	ppsA	0.245993	1.76081	0.328251	1.22672	0.419866	-1.06011	1.05562	0.685591	-0.691078	0.311423	-1.27608	2.02703	0.0381457	0.318358	-0.00262156	-0.00358269	-0.260955	-0.887768	-0.490273	-0.567333	-0.307181	-0.284182	0.108136
pentose phosphate pathway/ED pathway	zwf	0.35822	-0.211635	0.357631	-0.774867	-0.123028	-0.129847	-0.656287	-0.396469	0.120307	-0.473134	0.576441	-0.395378	0.40495	-0.351146	-0.0499948	0.297816	0.367296	0.439924	0.335125	0.300816	0.264074	0.0875883	-0.347131
pentose phosphate pathway/ED pathway	gnd	0.297131	0.0736165	-0.0823073	0.157593	-0.0879602	0.0895643	-0.170783	0.350557	-0.0870479	0.0799434	0.154135	-0.1735	0.335296	0.149892	-0.103497	0.226203	-0.321173	-0.113039	-0.0266303	-0.0102592	-0.0105794	0.102268	-0.287222
pentose phosphate pathway/ED pathway	tktA	-0.0751863	-0.0685548	-0.21486	-0.295859	-0.285774	-0.14605	0.0415365	-0.531258	0.204627	0.796675	0.284908	-0.349012	0.0499683	-0.121624	-0.0604856	0.0185094	0.0796818	0.275045	0.224974	0.0399031	0.128443	0.136869	-0.1667
pentose phosphate pathway/ED pathway	talA	-0.158063	0.693591	0.00519161	1.24276	0.809122	0.493412	0.732422	1.05943	-1.20038	0.804671	-0.713779	1.31219	-0.151493	0.567851	-0.0165895	-0.300122	-0.274356	-1.34944	-1.05794	-0.700582	-0.343744	-0.312197	0.225927
pentose phosphate pathway/ED pathway	talB	-0.0143383	-0.152056	-0.0295504	-0.562704	0.116443	-0.20959	-0.18125	-0.316092	0.269637	-0.17727	-0.0364176	-0.038835	-0.0678251	0.0382385	-0.172549	0.0215548	0.210975	0.075503	0.170774	0.201125	0.186436	-0.0302926	0.076914
pentose phosphate pathway/ED pathway	rpiA	0.0959794	-0.230953	-0.0478727	-0.214946	-0.036061	-0.213386	-0.352088	-0.328964	0.157981	-0.127817	0.34132	-0.150909	0.0309316	-0.0752532	-0.183929	0.157876	0.145901	0.316687	0.383876	0.464869	0.225521	0.190973	-0.53775
pentose phosphate pathway/ED pathway	aroK	0.159252	-0.257784	-0.117731	-0.584889	-0.426631	-0.602438	0.0718102	-0.931041	0.726376	-0.599761	0.344765	-0.179993	-0.0306996	-0.464131	-0.181348	0.151016	0.597277	0.756213	0.536307	0.500092	0.160606	0.141042	-0.0738019
pentose phosphate pathway/ED pathway	eda1	0.254413	-0.015367	-0.0176571	0.0369816	-0.0546103	0.0358985	-0.234113	-0.0665863	0.130504	0.0371088	0.167418	-0.345359	0.131813	-0.142592	0.00475078	0.129348	-0.140827	0.218922	0.269393	-0.0189072	0.0883377	0.319522	-0.412667
TCA cycle/glyoxylate shunt/anapleurosis	pck	-1.10583	1.07784	0.0342133	1.20697	0.781583	0.349193	0.92964	1.08862	-0.857573	0.830818	-1.05022	1.41143	-0.684344	0.622187	-0.136154	-1.15156	-0.97538	-1.13832	-0.866846	-0.534042	-0.201718	-0.172338	0.328817
TCA cycle/glyoxylate shunt/anapleurosis	ppc	0.497844	-0.430235	0.299403	-0.073908	-0.000730712	0.360417	-0.428736	0.291995	-0.244412	-0.0529199	0.591916	-0.620272	0.621793	0.215107	0.614177	0.517019	-0.193513	-0.0285651	-0.126939	-0.122044	-0.108023	-0.220848	-0.122502
TCA cycle/glyoxylate shunt/anapleurosis	acs	-0.896337	1.14071	-0.93732	1.63782	1.06043	0.431244	1.23613	1.56667	-1.0045	1.11367	-0.849177	1.79606	-0.809374	0.548447	-0.497304	-0.834674	-0.833449	-0.72783	-0.618419	-0.484291	-0.350356	-0.338515	-0.136537
TCA cycle/glyoxylate shunt/anapleurosis	ackA	-0.598438	0.710118	0.256246	-0.352172	-0.135011	-0.266336	-0.129373	-0.149059	0.00182467	-0.696977	0.239431	0.362182	-0.417034	-1.2757	-0.475423	-0.583699	-0.355013	-0.294613	0.167438	0.0870548	-0.0901103	0.428167	0.692233
TCA cycle/glyoxylate shunt/anapleurosis	acnB	0.0899655	0.623785	-0.0916033	0.567482	-0.530338	-0.665046	0.405593	-0.189163	0.378625	-0.538023	-0.21132	-0.238877	-0.656483	-0.143968	-0.240597	0.07491	0.103834	0.527367	0.309238	0.284418	0.225226	0.103	-0.229769
TCA cycle/glyoxylate shunt/anapleurosis	icd	-0.247353	0.868368	-0.0994943	0.632746	-0.111883	-0.913744	0.666109	-0.505754	0.00738402	-0.110019	-0.879695	0.950953	-0.547931	-0.213236	-0.692148	-0.26717	0.478977	1.01356	0.939844	0.857661	0.247924	0.153281	-1.02909
TCA cycle/glyoxylate shunt/anapleurosis	sdhC	-0.409697	0.662365	-0.228911	0.939286	0.12112	0.219371	0.460731	0.447936	-0.656123	0.461796	-1.1876	0.647993	-0.0660803	0.43875	0.105943	-0.295191	-0.332078	-0.16656	-0.298159	0.112606	0.011321	-0.288563	-0.27936
TCA cycle/glyoxylate shunt/anapleurosis	fumA	0.0560609	0.528661	-0.309812	1.01107	0.50349	0.303547	0.533304	0.987505	-0.68335	0.794013	-0.770315	0.967936	-0.390141	0.579268	0.0196151	-0.423621	-0.415893	-0.492545	-0.413358	-0.506669	-0.496666	-0.454337	0.267694
TCA cycle/glyoxylate shunt/anapleurosis	mdh	-0.117055	0.356676	-0.122164	0.19972	0.353509	0.400196	0.428067	0.457021	-0.390658	0.524333	-0.541772	0.421883	-0.102147	0.555954	0.289579	-0.0839912	-0.335314	-0.429792	-0.245891	-0.229205	-0.109463	-0.225523	-0.104558
TCA cycle/glyoxylate shunt/anapleurosis	mqo	0.0188098	0.400717	0.230667	0.250271	-0.53804	0.0698615	-0.411962	-0.4323	0.356631	-0.261309	0.0897868	-0.128983	0.548243	0.0445419	0.258454	0.430515	-0.100634	0.160177	0.114096	-0.0815237	0.152809	0.126169	-0.323431
TCA cycle/glyoxylate shunt/anapleurosis	aceB	0.252948	-0.0314258	-0.29475	-0.350964	0.160912	-0.489718	0.105745	0.0203711	-0.0708444	-0.839191	-0.243995	0.523153	-0.193143	0.001669	-0.314786	0.164043	0.977616	0.765838	0.458017	0.49586	-0.0399557	-0.273056	-0.178374
uptake systems	dctA	-0.398155	0.0413214	-0.217792	0.645275	0.0559908	0.0435066	1.3273	0.639971	-0.246432	0.30762	-0.695796	0.5033	-0.333972	0.133265	-0.155963	-0.501068	-0.399527	-0.647384	-0.462905	-0.700547	-0.163038	-0.115518	0.695064
uptake systems	dcuB	-0.246513	0.464453	-0.770927	1.19464	0.364509	0.046901	1.37011	1.61674	-0.194407	0.726021	-0.304441	1.30908	-0.667382	-0.0698243	-0.22907	-0.538315	-1.18233	-1.2752	-0.957492	-0.568008	-0.179084	-0.1447	0.441809
uptake systems	ptsH	0.72217	-0.811636	-0.75441	-1.46398	-0.611361	-0.228938	-0.966823	-1.40978	0.600539	-0.512081	-0.497841	-1.26008	0.539414	-0.0901211	0.448821	0.651508	1.73126	1.52137	1.07208	0.821761	0.137243	-0.153025	-0.843799
uptake systems	ptsG	-0.0810755	-0.0666248	-0.319207	0.106168	0.00189973	0.252541	-0.0926762	0.450453	-0.66488	0.795644	-0.932744	-0.153394	0.329295	0.748686	0.628531	0.0606439	-0.0734832	-0.238525	-0.381576	-0.139063	-0.36464	-0.532351	0.0994257
uptake systems	fruB	-0.453495	-1.09171	-0.314161	-0.968375	0.0966587	2.47063	-0.882972	-0.614826	-0.0147292	-0.570667	0.710785	-1.03432	-0.207376	-0.336078	-0.0345237	-0.314021	0.158338	-0.248341	-0.216227	-0.178082	0.136942	0.164793	0.639859
uptake systems	idnD	0.0163265	-0.416037	3.62157	0.139859	0.701464	0.334362	0.151771	0.424816	-0.446305	0.0949106	-0.923844	0.113286	-0.79942	-0.349353	-0.0290612	-0.853262	-0.891904	-0.677421	-0.455235	-0.182856	0.0891303	0.113176	0.52334
uptake systems	idnK	-0.275428	0.384469	2.69074	0.615086	0.317525	0.202619	0.108232	0.753873	-0.905568	0.334347	-0.892496	0.545938	-0.136721	0.134865	0.0511761	-0.241101	-0.457912	-0.719878	-0.616245	-0.598967	-0.2022	-0.167122	0.431216
uptake systems	gntK	-0.497531	-0.461372	2.36034	-0.381074	-0.267426	-0.418038	-0.514168	-0.185364	-0.66317	-0.322139	-0.425311	-0.424009	-0.364358	-0.311395	-0.362384	-0.403101	-0.176051	-0.239485	-0.0719362	0.133463	0.338566	0.356698	0.666
uptake systems	gntT	-0.188456	-0.511472	1.97709	-0.219088	0.101504	-0.177356	-0.256234	0.44347	-0.638366	0.137565	-0.893251	0.000484499	-0.220225	-0.275096	0.259681	-0.146827	-0.0577392	-0.617671	-0.633772	-0.317639	0.0874726	0.123288	0.734209
uptake systems	gntP	-0.736964	0.495835	-0.299549	1.43227	0.808155	0.631171	1.19697	0.563183	-0.99066	0.902296	-1.28787	1.20122	-0.299307	0.30622	-0.0760555	-1.31595	-0.560787	-1.18929	-0.885535	-0.513158	-0.141317	-0.108443	0.452305
uptake systems	galE	-0.290615	-0.2833	-0.494242	-0.0859656	-0.303696	-0.282741	-0.192617	1.79016	0.311606	1.44179	-0.115824	-0.153566	-0.142435	-0.143941	-0.165345	-0.188129	-0.324251	-0.262739	-0.261334	-0.301535	-0.188395	-0.0767421	0.0903764
uptake systems	galU	0.0465682	-0.312639	-0.226619	-0.307802	-0.2748	-0.25074	-0.162611	-0.379217	0.390914	-0.274794	0.534424	-0.5221	0.0843444	-0.349592	-0.0945142	0.0933015	0.0546485	0.172963	0.251756	0.0616484	0.122572	0.380946	0.0325556
uptake systems	glpA	-0.914737	0.303564	-0.0842172	1.16086	2.32612	0.350749	0.797127	0.550185	-1.04343	0.735499	-1.25395	1.27038	-1.14822	0.517444	-0.225657	-1.10271	-0.619385	-0.9785	-0.73014	-0.425676	-0.121651	-0.0947725	0.363708
uptake systems	glpD	-0.317653	0.192129	-0.725497	1.15926	3.61228	-0.0903044	0.276282	0.0335334	-0.386107	0.0556677	-0.851299	1.30255	-0.792483	0.182933	-0.44025	-0.550615	-0.337714	-0.760296	-0.567171	-0.330419	-0.0940085	-0.0731078	0.283407
uptake systems	glpF	-0.960641	0.53082	-0.443909	1.3593	2.36476	0.437411	0.780217	0.820208	-1.28565	0.729424	-1.04114	1.53131	-0.845339	0.709256	-0.284928	-1.01832	-0.532232	-0.850131	-0.677904	-0.46677	-0.255941	-0.237302	0.0806357
expression machinery/transcription factors	rrnB	0.272584	-0.502693	-0.154188	-0.943856	-0.722494	-0.312425	-0.137468	-1.52726	0.758024	-0.867967	0.437001	-0.857063	0.01972	-1.02923	0.0165764	0.262467	0.498422	1.01522	1.02453	0.846053	-0.850845	1.00158	0.0708253
expression machinery/transcription factors	rrnD	0.158244	-0.425911	-0.0851165	-1.20496	-0.799048	-0.634736	-0.23758	-1.29477	0.871239	-0.769726	0.678747	-1.0707	0.146517	-0.373144	0.046803	0.330923	0.453183	0.63116	0.426525	0.349863	0.358105	0.291715	0.170165
expression machinery/transcription factors	hupA	0.328724	0.00795078	0.335187	-2.06769	-0.257753	-0.271775	0.202193	-2.06113	0.545172	-1.30858	0.313262	-0.792863	-0.689693	-0.867084	-0.945801	0.0295583	1.12524	1.39679	1.3957	1.42754	0.620359	0.624585	-0.777307
expression machinery/transcription factors	seqA	0.0756699	0.238007	-0.0584887	0.218425	0.0982562	0.0613894	-0.0232263	0.425144	-0.342879	0.16793	0.0553405	0.182673	0.186146	0.204723	0.0853156	0.15817	-0.0947672	-0.167852	-0.130483	-0.0879118	-0.186084	-0.159991	-0.0656438
expression machinery/transcription factors	rpoE	0.443978	-0.00572664	-0.270303	-0.225157	-0.304571	-0.236796	-0.385985	0.284288	0.55207	-0.175945	0.320586	-0.105554	0.350125	-0.146304	-0.00719954	0.448854	0.351234	0.407311	0.291441	-0.194597	-0.113051	0.104338	-0.187222
expression machinery/transcription factors	rpoH	0.0490639	0.027946	-0.107036	0.375601	-0.0995202	-0.0714623	0.0589404	0.024481	-0.219294	-0.0598747	0.135636	0.38957	0.171252	0.125967	0.0969379	0.103242	-0.167052	-0.0942221	-0.0213327	-0.15319	0.0265435	-0.0332618	-0.113276
expression machinery/transcription factors	ihfb	0.049022	-0.181689	-0.114285	-0.392157	-0.458974	-0.396112	-0.179797	-0.966334	0.882395	-0.67567	0.348321	-0.466747	0.0607688	-0.424941	-0.241201	0.0671117	0.251683	0.477183	0.689434	0.234134	0.303828	0.218855	0.0267165
expression machinery/transcription factors	crp	-0.0265418	0.435883	-0.179489	0.210535	-0.220608	-0.651909	0.248381	-0.216437	0.227338	-0.312072	-0.238054	0.386611	-0.0633476	-0.0775991	-0.193449	-0.0458481	0.214365	0.510776	0.433018	0.196663	0.265176	-0.108127	-0.349685
expression machinery/transcription factors	cyaA	0.253458	0.139691	-0.370881	-0.370412	-0.921786	-0.469597	-0.47541	-0.247549	0.375169	0.0941705	0.424802	-0.46367	0.743094	0.151688	0.4192	0.697332	0.403265	0.435445	0.252414	0.0682208	-0.0383287	-0.155214	-0.218324
expression machinery/transcription factors	kdgr	0.355703	0.26389	-0.0333163	0.521323	-0.363826	0.28798	0.32052	0.275511	0.0216121	-0.0692481	-0.265344	0.0306438	-0.107083	0.350887	0.0816896	-0.145951	-0.411442	-0.224072	-0.0296046	-0.117876	-0.0541517	-0.0143178	-0.0300959
expression machinery/transcription factors	gntR	0.0085698	0.0214787	0.0200793	0.257917	0.116512	0.0492269	-0.00845384	0.192787	-0.07806	0.302083	0.447306	0.185693	0.124088	0.172915	0.0907346	0.229992	0.240696	-0.0424423	-1.47808	-0.142792	-0.17516	-0.284041	0.577574
expression machinery/transcription factors	gntR2	0.0583835	-0.0184302	0.0757429	0.194712	0.0639588	-0.0730621	0.0357334	0.0958102	0.0369409	0.166218	0.0190375	0.127687	0.154236	0.325024	-0.0230732	0.0628413	-0.0178853	-0.158924	-0.0724119	-0.262947	-0.343378	-0.380304	0.484779
expression machinery/transcription factors	fur	-0.262253	0.125241	-0.23418	0.111571	0.144206	-0.0710885	0.153498	0.118529	-0.0583721	0.0385711	-0.166813	0.476414	-0.15743	0.149483	-0.167828	-0.166495	-0.148457	-0.21547	-0.0867639	0.16293	0.122247	0.112553	-0.204819
synthetic promoters	epd+Crp-Cra	-0.341855	0.20575	-0.28268	0.410968	0.161731	0.221191	0.230148	0.670915	-0.617347	0.443917	-0.693455	0.372365	0.0188291	0.370048	0.16597	-0.193532	-0.125814	-0.111328	-0.125325	-0.0648779	-0.105498	-0.248052	-0.247848
synthetic promoters	epdIcd+Cra(epd)	-0.124969	-0.92962	-0.103577	-1.01244	-0.384889	1.33541	-0.590465	-1.05363	0.575426	-0.675588	1.4602	-0.918218	-0.118324	-0.470914	-0.180353	0.0122984	0.341906	0.292969	0.293256	0.206156	0.292832	0.157857	0.241909
synthetic promoters	epdIcd+Cra(pykF)	0.160084	-1.06411	0.108357	-1.22065	-0.125225	0.544116	-0.697121	-0.873705	0.535832	-0.28723	0.870332	-1.11541	0.156403	-0.145224	0.0389208	0.212089	0.378146	0.396172	0.4018	0.227768	0.142525	0.19661	0.0572987
synthetic promoters	kbl-const	0.131723	-0.242988	-0.289853	-0.105603	-0.0808912	-0.111004	-0.118293	-0.0775482	0.10124	-0.0346515	0.280724	-0.148807	0.196046	0.0388518	-0.0248966	0.153379	-0.0366197	0.0684588	0.0751472	0.115419	0.25068	0.0592951	-0.276922
synthetic promoters	pykF-const	0.24072	-0.177085	0.125998	-0.27424	0.0234261	-0.0520964	-0.198339	0.23679	-0.0256547	0.0389719	0.522445	-0.304619	0.192833	0.171201	0.249223	0.315373	-0.141174	-0.122908	-0.0708941	0.120484	-0.0526814	-0.0659692	-0.153648
synthetic promoters	epd-const	0.0867514	-0.0353	-0.0467061	0.094521	-0.121208	-0.0652238	-0.03304	0.178379	0.0463959	0.0680035	0.128197	-0.0132497	0.19504	0.124497	0.0292584	0.157376	-0.044898	0.0757168	0.0928426	-0.0383242	-0.0466902	-0.151157	-0.0939899
synthetic promoters	epdIcd	0.0199602	0.0268494	-0.225021	0.0229522	-0.146575	-0.0819885	0.00513124	0.147522	0.0496384	0.00109697	0.124072	0.00576643	0.142866	0.0978307	0.0173831	0.0976237	-0.0403573	0.0782546	0.0761619	-0.0037599	0.0381815	-0.0988651	-0.131955

## Sheet: EV table 7 - 2
Pearson correlation coefficient between specific regulation component and log normalized metabolite concentration for all single promoter-metabolite pairs. Same data as in main figure 3B and appendix figure S13A
Also shown: p-value of correlation and corresponding q-value after correction for multiple testing as in Storey et al 2002
Promoter were sorted according to pathways			Pearson correlation coefficient
			metabolites
	Pathway	Promoter	Glycerol-P	F1P	Ga6P	G6P	F6P	FBP	DHAP	BPG	xPG	PEP	6PG	Ru5P	R5P	Xu5P	R1P	S7P	Lactate	Acetyl-CoA	Citrate/Isocitrate	Aconitate	Alpha ketoglutarate	Succinate	Fumarate	Malate	AMP	ADP	ATP	GMP	GDP	GTP	IMP	NAD	NADH	NADP	NADPH	GTTred	GTTox	Asparagine	Aspartate	Arginine	Glutamine	Glutamate	Phenylalanine	Tyrosine	Panthothenate	UDP-hexose	cAMP
	glycolysis/gluconeogenesis	pgi	-0.0590976	-0.0102185	0.357184	-0.0425405	0.0192522	0.173677	0.0845355	-0.178657	-0.16986	-0.0949534	0.314807	0.221266	0.23033	0.267654	0.029705	0.215772	0.712879	-0.153299	0.144461	0.267877	-0.637795	0.0393505	-0.181426	-0.139445	-0.216881	-0.261757	-0.159915	0.0900673	0.116338	-0.29352	-0.295109	-0.262169	0.194283	-0.380963	-0.0908338	-0.364185	-0.407466	-0.459713	-0.0474091	-0.336618	-0.36307	-0.576131	-0.326381	-0.455197	-0.0543641	-0.092291	0.0797558
	glycolysis/gluconeogenesis	pfkA	0.192269	0.289653	-0.0269632	-0.193598	-0.328643	0.259354	0.338633	0.136066	0.209855	-0.268626	0.123049	0.230894	0.170858	0.156989	0.143009	0.0475055	-0.139321	0.50398	0.142735	-0.106415	0.335095	0.0768624	0.174427	-0.013368	0.173778	0.185513	0.0399315	-0.105202	0.0403957	0.172908	0.0950923	0.206339	0.105823	0.38323	0.26541	0.413413	0.406385	0.120184	0.105405	0.348918	0.0842627	0.173166	0.305061	0.212605	0.0318675	-0.360631	-0.290492
	glycolysis/gluconeogenesis	epd	0.265931	0.836015	0.228011	-0.0835636	-0.365176	0.654458	0.626745	0.507673	0.376172	-0.494206	0.252712	0.401704	0.37323	0.357154	0.0638409	-0.199867	0.0179938	0.24327	0.194016	-0.222257	0.278588	0.445547	0.206385	0.202455	0.183978	0.331111	0.29179	0.137107	0.0967043	0.437307	0.280618	0.0431513	-0.251439	0.290194	0.435156	0.141437	0.103002	-0.0779064	-0.135456	-0.0348803	-0.16115	-0.0783349	0.382264	0.120276	-0.286899	-0.378578	-0.411905
	glycolysis/gluconeogenesis	gapA	0.119939	0.820683	0.361903	0.179139	-0.222992	0.905971	0.758778	0.337221	0.288599	-0.813821	0.542154	0.773833	0.762749	0.75758	-0.0276647	0.280233	0.0630012	0.219415	0.157679	-0.390898	0.0850527	0.329129	0.0848281	0.239541	0.190734	0.432648	0.525482	0.244136	0.488998	0.497742	0.423791	-0.152457	-0.214754	-0.0408561	0.456009	-0.0995586	-0.107044	-0.525145	-0.295658	-0.193439	-0.539881	-0.453308	0.126701	-0.409206	-0.354787	-0.592164	-0.604016
	glycolysis/gluconeogenesis	pgmI	0.254096	0.780677	0.29473	-0.0301463	-0.350763	0.827902	0.766019	0.427199	0.330298	-0.683208	0.459532	0.625023	0.632174	0.592015	0.0421023	0.0508378	0.057862	0.115587	-0.034666	-0.335816	0.135498	0.448963	0.146546	0.160027	0.06129	0.234519	0.282782	0.194067	0.19737	0.447623	0.196277	-0.145613	-0.202866	0.135692	0.382034	-0.0091364	-0.0421775	-0.234559	-0.239581	-0.234125	-0.252608	-0.0738151	0.241714	-0.115837	-0.458619	-0.495993	-0.539842
	glycolysis/gluconeogenesis	pykF	0.194328	0.833727	0.423762	0.0476535	-0.234704	0.915276	0.831567	0.419916	0.34325	-0.684559	0.616429	0.771529	0.774959	0.758161	0.0108882	0.264123	0.313041	0.124126	0.0190176	-0.31539	-0.0237871	0.424458	0.0520181	0.165683	0.0937348	0.24775	0.306185	0.12765	0.297398	0.399979	0.221827	-0.175756	-0.115769	0.000388799	0.471997	-0.0829654	-0.111087	-0.269742	-0.132274	-0.28855	-0.291015	-0.242957	0.238521	-0.213726	-0.403838	-0.458654	-0.573768
	glycolysis/gluconeogenesis	lpd	-0.490381	-0.397217	0.107045	0.176697	-0.0917886	-0.366538	-0.474531	-0.514942	-0.358787	-0.0872579	-0.0807154	-0.149307	-0.132258	-0.14083	-0.0682149	0.189896	-0.127851	0.378466	0.190702	-0.0736739	0.295046	-0.0414402	0.484014	0.251429	-0.0753937	0.024889	0.0841189	0.122609	0.421393	-0.0301457	0.134862	-0.143763	-0.280148	-0.0484646	-0.34428	-0.00970833	0.0132543	-0.127753	-0.101666	0.266225	0.0132113	-0.0357291	-0.397172	-0.273587	-0.0859941	-0.14581	-0.250186
	glycolysis/gluconeogenesis	pyrG	0.0575465	0.267075	0.341736	0.711514	-0.324124	0.432416	0.391618	0.32636	0.478272	-0.356064	0.536238	0.56471	0.587181	0.53134	0.530117	0.416703	0.0476036	0.488113	0.177843	-0.217773	0.774679	0.581487	0.544335	0.3641	0.181017	0.445993	0.509585	0.507276	0.456885	0.6116	0.451217	0.110471	-0.60116	-0.404692	0.311225	0.37345	0.291073	-0.125273	-0.228904	0.317225	-0.00693539	-0.0113225	0.435695	0.111225	-0.397732	0.0142345	-0.85002
	glycolysis/gluconeogenesis	fbp	-0.297472	-0.878475	-0.0673751	0.196525	0.119043	-0.706603	-0.657976	-0.582232	-0.316143	0.499878	-0.248535	-0.465391	-0.407713	-0.427056	0.062914	0.0652058	0.22204	-0.145589	-0.0101498	0.410449	0.0449305	-0.0341414	0.258159	0.07879	-0.37964	-0.443181	-0.378357	0.0295064	-0.0600402	-0.425523	-0.386882	-0.0815694	-0.120927	-0.234747	-0.482435	-0.0885383	-0.106122	0.0996963	0.128961	0.199772	0.413494	0.347475	-0.326266	0.0411261	-0.0644179	0.449978	0.15378
	glycolysis/gluconeogenesis	ppsA	-0.170231	-0.87451	-0.339221	-0.19853	0.22326	-0.876902	-0.783565	-0.496393	-0.418121	0.660362	-0.542288	-0.719187	-0.709818	-0.68994	-0.161598	-0.20462	-0.127243	-0.243566	-0.178529	0.272981	-0.215658	-0.490705	-0.153536	-0.224262	-0.293696	-0.491295	-0.54696	-0.355093	-0.414136	-0.574603	-0.455547	0.0473584	0.248001	0.0435044	-0.506987	-0.0625924	-0.0218562	0.372748	0.287593	0.139647	0.42267	0.353469	-0.324595	0.149455	0.369681	0.423401	0.56802
	pentose phosphate pathway/ED pathway	zwf	0.10142	0.492324	0.469668	0.266322	-0.492401	0.649363	0.507021	0.228504	0.189295	-0.749011	0.638213	0.699683	0.699732	0.675142	0.119217	0.370309	0.0849823	0.501929	0.110844	-0.507524	0.265762	0.260056	0.368256	0.161227	0.0660373	0.300652	0.34187	0.184389	0.555179	0.386166	0.303232	-0.115496	-0.251473	-0.21024	0.196709	0.0753561	0.0513757	-0.21018	-0.211461	0.0465456	-0.220134	-0.315156	0.0876681	-0.323745	-0.280704	-0.384515	-0.829206
	pentose phosphate pathway/ED pathway	gnd	-0.203703	-0.0266449	0.278299	-0.324352	-0.0125506	0.000198111	-0.139134	-0.231715	-0.365747	-0.162109	-0.00821355	-0.048426	-0.061194	-0.0212468	-0.0995565	-0.0554807	0.321598	-0.104616	-0.102963	-0.0228617	-0.601113	-0.141368	-0.214359	-0.263151	-0.182464	-0.231507	-0.152692	0.0273981	-0.0199034	-0.234209	-0.215295	-0.262223	0.0988205	-0.0657904	-0.236488	-0.299993	-0.304159	-0.271286	-0.162367	-0.374106	-0.405203	-0.44198	-0.480826	-0.398938	0.0555428	-0.26777	0.227833
	pentose phosphate pathway/ED pathway	tktA	-0.102678	0.280694	0.182271	0.351707	0.473874	0.355142	0.280198	0.030338	0.232075	-0.251027	0.233487	0.326951	0.342595	0.307313	0.109986	0.371028	0.0303643	0.107776	-0.0934069	-0.286901	0.266323	0.218927	0.125016	0.191424	0.0981776	0.193742	0.26799	0.228623	0.374915	0.190914	0.190935	-0.162861	-0.482331	-0.155707	0.203592	0.0776016	0.0240713	-0.173605	-0.168086	-0.00667414	-0.174808	-0.0413119	0.0374403	-0.221946	-0.232449	-0.111772	-0.390743
	pentose phosphate pathway/ED pathway	talA	-0.0528155	-0.499534	-0.369233	-0.547775	0.343877	-0.675172	-0.552593	-0.305756	-0.33641	0.665	-0.635208	-0.733388	-0.758766	-0.713875	-0.271047	-0.461448	-0.0364657	-0.441074	-0.187602	0.368127	-0.514042	-0.479584	-0.449668	-0.343726	-0.204579	-0.50073	-0.612594	-0.480477	-0.686365	-0.605167	-0.521304	0.09876	0.44519	0.341519	-0.298624	-0.133867	-0.0864119	0.371159	0.359955	-0.0773059	0.277828	0.288679	-0.239054	0.25499	0.463447	0.273435	0.865499
	pentose phosphate pathway/ED pathway	talB	0.383686	0.396301	0.0770753	0.513406	-0.269236	0.558075	0.531794	0.528461	0.383529	-0.481043	0.341145	0.512761	0.536828	0.466494	0.297901	0.254266	-0.303455	0.332378	-0.113829	-0.493141	0.585055	0.303521	0.259489	0.0961598	0.219896	0.472035	0.551275	0.228908	0.412123	0.607931	0.435131	0.0479076	-0.464193	-0.238912	0.383755	0.363782	0.347493	0.0518495	-0.351578	0.139238	-0.00308146	0.100024	0.438259	0.105865	-0.342529	0.0191883	-0.711804
	pentose phosphate pathway/ED pathway	rpiA	0.180084	0.430271	0.32423	0.465509	-0.214386	0.555213	0.464498	0.278768	0.230325	-0.545907	0.493831	0.608902	0.605154	0.578	0.188495	0.437976	0.0312981	0.48345	0.201913	-0.391686	0.289736	0.2085	0.316455	0.177067	0.17484	0.408369	0.480314	0.156837	0.646388	0.364314	0.391448	-0.0912472	-0.268018	-0.347764	0.282999	0.136454	0.128528	-0.257799	-0.224843	0.100279	-0.249626	-0.390186	0.153766	-0.295421	-0.198156	-0.184245	-0.70171
	pentose phosphate pathway/ED pathway	aroK	0.0253847	0.243551	0.334746	0.798536	-0.233519	0.42113	0.355339	0.180651	0.36924	-0.426733	0.525144	0.587133	0.624684	0.571745	0.224207	0.504524	-0.0484609	0.437392	0.221156	-0.322994	0.680051	0.429389	0.573436	0.517418	0.101618	0.395341	0.487213	0.276418	0.62518	0.474143	0.445067	-0.0222684	-0.532602	-0.397614	0.264173	0.146707	0.120089	-0.190562	-0.133107	0.278718	0.0305935	-0.0572347	0.272858	-0.147859	-0.390557	-0.0313297	-0.901732
	pentose phosphate pathway/ED pathway	eda1	0.0382471	0.337985	0.201664	0.117721	-0.219503	0.395999	0.280534	0.0872739	0.0575884	-0.469206	0.328615	0.371505	0.379141	0.364305	0.102239	0.161658	0.165463	0.256785	0.184901	-0.206582	0.00779929	0.212502	0.227071	0.113275	0.0107717	0.153448	0.231182	0.301787	0.437946	0.159063	0.135986	-0.270026	-0.173323	-0.212388	0.0137939	-0.0688319	-0.125386	-0.453283	-0.325168	-0.140011	-0.46157	-0.50693	-0.119197	-0.445282	-0.23032	-0.415066	-0.347565
	TCA cycle/glyoxylate shunt/anapleurosis	pck	-0.0240926	-0.542952	-0.425145	-0.4774	0.350228	-0.724671	-0.548781	-0.195529	-0.22048	0.790124	-0.627096	-0.761792	-0.778341	-0.749756	-0.0588318	-0.431008	-0.0825275	-0.394859	-0.207082	0.43131	-0.311689	-0.361638	-0.376008	-0.33078	-0.0186352	-0.352776	-0.481178	-0.25601	-0.650099	-0.44029	-0.369321	0.181572	0.414272	0.29782	-0.304979	0.0378883	0.0531995	0.438329	0.282296	0.00351311	0.339141	0.359829	-0.0482558	0.451931	0.427851	0.386867	0.866734
	TCA cycle/glyoxylate shunt/anapleurosis	ppc	-0.0447916	0.436683	0.387895	-0.449426	-0.240696	0.512394	0.373888	-0.0773772	-0.202255	-0.576043	0.297412	0.376658	0.364016	0.398705	-0.313559	0.039511	0.394075	-0.0689972	-0.0249518	-0.162305	-0.572321	0.00744752	-0.172758	-0.0696865	-0.141673	-0.12385	-0.0760469	-0.0429322	0.116668	-0.0580643	-0.107633	-0.347828	0.202263	0.185075	0.018388	-0.412874	-0.399134	-0.403154	-0.0908152	-0.469371	-0.413595	-0.395541	-0.30628	-0.507969	-0.195331	-0.62831	-0.119339
	TCA cycle/glyoxylate shunt/anapleurosis	acs	0.0138585	-0.54548	-0.395853	-0.3517	0.418128	-0.73701	-0.594406	-0.208804	-0.250805	0.793443	-0.675626	-0.789227	-0.819512	-0.784351	-0.0878653	-0.433521	-0.00130906	-0.447692	-0.188808	0.337059	-0.373012	-0.457422	-0.406407	-0.315797	-0.101695	-0.383308	-0.490503	-0.291648	-0.562319	-0.553753	-0.39483	0.116547	0.333299	0.190443	-0.337674	-0.0810201	-0.059094	0.348615	0.282334	-0.0349736	0.271029	0.22105	-0.150365	0.324188	0.475494	0.487627	0.844796
	TCA cycle/glyoxylate shunt/anapleurosis	ackA	-0.00881129	-0.223181	0.0669078	0.189913	-0.36614	-0.265448	-0.141284	0.175554	0.377249	0.348313	0.197244	-0.0369199	-0.0724204	-0.0756799	0.602954	-0.00191586	0.236256	0.386853	0.179752	0.217023	0.613848	0.284251	0.326534	0.050733	0.0754644	0.0880417	-0.0656404	0.278388	-0.242934	0.206592	0.079971	0.463643	-0.100149	-0.106629	0.00115134	0.527149	0.425954	0.425492	0.240668	0.556779	0.409328	0.28616	0.48159	0.661774	0.119445	0.365709	-0.204933
	TCA cycle/glyoxylate shunt/anapleurosis	acnB	-0.196427	-0.376541	-0.104037	0.626475	-0.163741	-0.28659	-0.261482	-0.123163	0.110612	0.194015	0.125129	0.0334248	0.0602827	0.0299167	0.348272	0.334653	-0.087498	0.257884	0.417912	0.150508	0.440832	0.127459	0.524784	0.431	0.0519023	0.214913	0.275546	0.360477	0.431315	0.185264	0.276116	0.0715213	-0.149987	-0.448388	-0.14325	0.049875	0.0433086	-0.335153	-0.0394894	0.374629	-0.032697	-0.16208	-0.0397267	-0.12156	-0.0374108	0.177867	-0.260722
	TCA cycle/glyoxylate shunt/anapleurosis	icd	-0.0184315	-0.421516	-0.221145	0.474362	0.123779	-0.429952	-0.393888	-0.133847	-0.0199578	0.267806	-0.157591	-0.205691	-0.203936	-0.21553	0.0502795	0.170026	-0.358231	0.234794	0.180399	-0.0977142	0.360057	-0.272725	0.249925	0.169486	0.0965544	0.157716	0.140109	-0.0687962	0.305525	-0.0598344	0.202655	0.113151	-0.0807454	-0.295808	-0.187362	0.127763	0.16742	0.0746715	0.0625581	0.409365	0.15905	-0.0445503	-0.0162463	-0.0486161	0.265335	0.343936	-0.0765958
	TCA cycle/glyoxylate shunt/anapleurosis	sdhC	-0.127221	-0.565783	-0.503017	-0.468702	0.368865	-0.748651	-0.688703	-0.362445	-0.464325	0.5513	-0.762037	-0.789268	-0.814759	-0.765391	-0.301826	-0.436794	-0.359443	-0.26343	-0.0544588	0.274934	-0.323329	-0.594187	-0.364569	-0.314141	0.00999094	-0.212907	-0.289594	-0.307797	-0.382676	-0.432551	-0.203121	0.10613	0.313663	0.273583	-0.362547	-0.0488844	0.0260633	0.188331	0.0999482	0.0462689	0.0721616	0.102201	-0.322615	0.0885224	0.494356	0.199969	0.82558
	TCA cycle/glyoxylate shunt/anapleurosis	fumA	-0.0614543	-0.532941	-0.473561	-0.453168	0.42984	-0.680514	-0.589188	-0.309401	-0.381359	0.647481	-0.652364	-0.755294	-0.773808	-0.737504	-0.272846	-0.438524	-0.0854185	-0.479514	-0.239967	0.323379	-0.527817	-0.516307	-0.473745	-0.392288	-0.093921	-0.402872	-0.494659	-0.311936	-0.506996	-0.581516	-0.407506	0.0486538	0.387439	0.249731	-0.36466	-0.155974	-0.119943	0.307241	0.212176	-0.132497	0.187488	0.200378	-0.27842	0.203155	0.44677	0.350954	0.898007
	TCA cycle/glyoxylate shunt/anapleurosis	mdh	-0.020521	-0.387656	-0.482934	-0.651895	0.449744	-0.579967	-0.508408	-0.262755	-0.452887	0.515955	-0.753264	-0.766063	-0.780355	-0.757525	-0.385345	-0.526173	-0.218707	-0.563425	-0.409673	0.109198	-0.502794	-0.546318	-0.527637	-0.393789	-0.133999	-0.408568	-0.462372	-0.365147	-0.543574	-0.513399	-0.408612	-0.104621	0.341241	0.448791	-0.369079	-0.228077	-0.174309	0.287393	0.0842721	-0.297676	0.133256	0.265242	-0.349773	0.135087	0.315319	0.162243	0.865773
	TCA cycle/glyoxylate shunt/anapleurosis	mqo	-0.373922	-0.0827606	0.310141	-0.100552	-0.313256	-0.00354855	-0.147325	-0.4166	-0.417192	-0.440601	0.126368	0.0772799	0.142569	0.119247	-0.0885369	0.127681	0.132373	0.449475	0.325734	0.135556	0.158135	0.290939	0.614936	0.162115	-0.244624	-0.0751685	0.0774371	0.137393	0.454048	0.00789424	-0.0581833	-0.32105	-0.273847	-0.0176888	-0.228913	0.0316113	0.034231	-0.217485	-0.301651	0.111304	-0.0561609	-0.0487963	-0.367967	-0.403644	-0.468845	-0.385089	-0.388554
	TCA cycle/glyoxylate shunt/anapleurosis	aceB	0.184905	-0.0402392	-0.00115573	0.554533	-0.240548	0.0619517	-0.00714115	0.101281	0.0406438	-0.230342	0.110586	0.190845	0.166668	0.157112	-0.0167067	0.213237	-0.288336	0.242642	0.0954252	-0.450689	0.306946	-0.248397	0.158497	0.125555	0.0588006	0.282957	0.297301	-0.0765283	0.462719	0.104728	0.318036	0.10455	-0.118194	-0.314522	0.0233853	-0.0122455	0.0578884	-0.0526168	-0.037865	0.263611	0.0194127	-0.188932	0.0178593	-0.165003	0.126438	0.23312	-0.45449
	uptake systems	dctA	-0.149478	-0.468902	-0.308161	-0.147364	0.446827	-0.598991	-0.453703	-0.164702	-0.00601152	0.771809	-0.479904	-0.566884	-0.567315	-0.528862	-0.0862758	-0.260053	-0.0525762	-0.553726	-0.170078	0.391837	-0.178258	-0.225063	-0.434286	-0.00151034	-0.0819323	-0.300078	-0.360642	-0.203784	-0.6656	-0.290044	-0.253431	0.205139	0.249109	0.163122	-0.12599	-0.137522	-0.121747	0.263336	0.379998	-0.0223326	0.305023	0.349523	0.0207758	0.380348	0.312805	0.39357	0.700878
	uptake systems	dcuB	-0.125217	-0.555682	-0.251735	-0.212849	0.413811	-0.665626	-0.539972	-0.180768	-0.139097	0.834519	-0.466868	-0.643832	-0.643814	-0.614394	0.0303811	-0.29799	0.210084	-0.543643	-0.243975	0.426536	-0.342122	-0.197297	-0.386201	-0.205281	-0.167345	-0.442082	-0.500289	-0.144958	-0.661733	-0.433355	-0.423963	0.0970057	0.203872	0.0412396	-0.257395	-0.124926	-0.148801	0.324474	0.307549	-0.133354	0.316541	0.280138	-0.0975646	0.391729	0.295582	0.525602	0.735364
	uptake systems	ptsH	0.105125	0.462348	0.115812	0.413373	-0.21668	0.592173	0.395186	0.132748	0.0302845	-0.806807	0.289528	0.520303	0.529132	0.4934	-0.121719	0.239844	-0.336081	0.356774	0.125768	-0.554161	0.328934	0.0855191	0.256166	0.185457	0.138073	0.448904	0.576218	0.192392	0.71917	0.392594	0.443704	-0.184434	-0.437461	-0.164935	0.214074	-0.00295434	0.0235045	-0.434678	-0.481853	0.0186885	-0.422803	-0.349123	-0.0762064	-0.506913	-0.315895	-0.386155	-0.679552
	uptake systems	ptsG	-0.0952308	-0.119295	-0.376562	-0.607351	0.387533	-0.170798	-0.263407	-0.30294	-0.546026	-0.0423977	-0.553622	-0.404823	-0.437937	-0.38978	-0.512089	-0.348557	-0.304379	-0.383763	-0.295882	-0.032502	-0.574203	-0.587308	-0.632651	-0.498279	0.00915811	-0.12888	-0.113916	-0.226476	-0.208599	-0.311122	-0.148694	-0.112641	0.257538	0.373117	-0.183043	-0.233124	-0.145802	-0.108079	-0.202386	-0.323005	-0.328018	-0.0808643	-0.487187	-0.262699	0.259189	-0.186293	0.655149
	uptake systems	fruB	0.194811	0.804279	0.0970697	-0.265235	-0.266396	0.563371	0.554858	0.464433	0.299726	-0.387012	0.12007	0.262492	0.229663	0.226466	0.000569952	-0.328599	-0.0147417	0.148719	0.171769	-0.0377903	0.139081	0.40451	0.0562578	0.0722949	0.203125	0.271931	0.21381	0.0747799	-0.0903022	0.370904	0.198822	0.118859	-0.113607	0.441674	0.454277	0.172762	0.14642	0.0119973	-0.0949876	-0.0640731	-0.140755	0.0195321	0.374473	0.241583	-0.215632	-0.368883	-0.149209
	uptake systems	idnD	0.0595524	0.0169514	-0.267269	-0.301169	-0.0528029	-0.0754907	0.0632208	0.217649	0.200297	0.272316	0.174742	0.0214869	0.0508396	0.05051	-0.0578109	-0.0441121	-0.174921	-0.110357	-0.0822791	0.141282	-0.147049	-0.0493369	-0.154696	-0.0545978	0.143495	-0.0551825	-0.181199	-0.173625	-0.394753	0.0801003	-0.0513126	0.147004	0.543089	0.0996645	0.00923683	0.0691943	0.0682827	0.336704	0.276325	-0.0767157	0.197435	0.158363	0.285937	0.259785	0.209544	-0.044031	0.292937
	uptake systems	idnK	-0.113472	-0.268288	-0.280368	-0.489974	0.0507186	-0.369836	-0.269459	-0.109097	-0.133587	0.371246	-0.0729547	-0.255339	-0.24356	-0.218303	-0.190071	-0.129677	-0.1123	-0.175366	-0.099715	0.236124	-0.342441	-0.316082	-0.255623	-0.22543	-0.068773	-0.281166	-0.391791	-0.339644	-0.47203	-0.24662	-0.281209	0.115643	0.644064	0.175619	-0.219319	-0.0306255	0.0110538	0.369207	0.329676	-0.0389532	0.226922	0.18285	-0.021158	0.15295	0.348866	0.0382189	0.505343
	uptake systems	gntK	-0.0259361	0.191088	-0.0643317	-0.0208937	-0.249598	0.209419	0.274469	0.30348	0.35575	-0.0777973	0.465009	0.418599	0.39921	0.423445	0.188316	0.293516	-0.190564	0.319631	0.15267	0.0399753	0.170732	0.0112047	-0.0723565	-0.0286779	0.317481	0.325799	0.212765	-0.00525086	-0.104165	0.418827	0.310943	0.41204	0.454118	-0.0282928	0.300557	0.342572	0.364149	0.181267	0.220028	0.270369	0.0096629	-0.00946099	0.456637	0.231277	0.239703	-0.152656	-0.117898
	uptake systems	gntT	-0.0290619	0.0210455	-0.287228	-0.255077	-0.1002	0.0173685	0.0607183	0.172259	0.0965833	0.0747965	0.178712	0.124691	0.121215	0.150361	-0.0560065	0.0374946	-0.221449	-0.0563187	-0.0787094	0.0836413	-0.145702	-0.197962	-0.359437	-0.241815	0.0972197	0.0221633	-0.0674021	-0.185512	-0.396698	0.126694	-0.0108827	0.272294	0.523885	0.0593033	0.134391	0.134257	0.16946	0.246758	0.193359	0.00433472	0.0398198	0.0945639	0.20674	0.184583	0.271226	-0.0534487	0.223276
	uptake systems	gntP	-0.00245219	-0.44837	-0.428985	-0.466295	0.397452	-0.664711	-0.488423	-0.200138	-0.148583	0.741553	-0.684041	-0.747631	-0.769253	-0.725578	-0.194183	-0.499573	-0.189638	-0.391106	-0.11405	0.446945	-0.296006	-0.342137	-0.405136	-0.214186	0.0287414	-0.308491	-0.455178	-0.349441	-0.703094	-0.409744	-0.318403	0.230695	0.340318	0.392667	-0.177129	0.023769	0.046783	0.378379	0.337278	0.0422693	0.297992	0.352515	0.00307082	0.424893	0.456463	0.256429	0.884485
	uptake systems	galE	-0.157334	-0.137562	-0.110449	0.0529905	0.675054	-0.0603712	-0.171888	0.0355767	-0.137742	0.238184	0.0320788	-0.0937353	-0.0866106	-0.0801967	0.20239	0.0648378	0.272446	-0.508784	-0.461724	0.0057695	-0.458264	-0.177362	-0.585012	-0.52696	-0.0237177	-0.142168	-0.0480576	0.303295	-0.178621	-0.151815	-0.194999	-0.0828338	0.0500531	-0.407336	-0.147918	-0.152945	-0.216158	-0.0337274	-0.272357	-0.448625	-0.304826	-0.264934	-0.257085	-0.0483879	0.124974	0.398826	0.414538
	uptake systems	galU	0.0396676	0.470514	0.494737	0.624138	-0.323701	0.646937	0.585847	0.300365	0.502725	-0.486692	0.638771	0.727035	0.731936	0.705682	0.440426	0.463707	0.312164	0.389239	0.26966	-0.137112	0.520185	0.634191	0.417496	0.418394	0.105142	0.383104	0.473046	0.46646	0.43669	0.545945	0.382639	0.0235111	-0.457201	-0.329593	0.423971	0.168979	0.0890507	-0.386677	-0.159719	0.154878	-0.208688	-0.213306	0.357231	-0.0818125	-0.440936	-0.219364	-0.808861
	uptake systems	glpA	0.375306	-0.296544	-0.560386	-0.423548	0.222438	-0.498646	-0.248149	0.106646	0.01876	0.706968	-0.64713	-0.643892	-0.678337	-0.654436	-0.0647158	-0.534754	-0.217522	-0.390324	-0.1272	0.340464	-0.263554	-0.36014	-0.42216	-0.279955	0.0316418	-0.242422	-0.411231	-0.374146	-0.678604	-0.350404	-0.303909	0.225074	0.441492	0.337527	-0.0871673	0.0879917	0.115114	0.375123	0.313227	0.0126884	0.29016	0.332482	0.197033	0.477557	0.453557	0.32938	0.805922
	uptake systems	glpD	0.68293	-0.206117	-0.463148	-0.284264	-0.0216465	-0.333594	-0.0596512	0.252295	0.12485	0.554079	-0.605155	-0.539768	-0.562861	-0.56172	0.0275908	-0.59019	-0.139412	-0.300173	-0.0402175	0.281953	-0.161703	-0.19908	-0.227675	-0.195889	-0.0941493	-0.261468	-0.399405	-0.359838	-0.577637	-0.321306	-0.352489	0.125044	0.235314	0.217854	-0.0366504	0.116749	0.122607	0.258097	0.224333	0.0252843	0.292375	0.309211	0.274478	0.396466	0.274589	0.312058	0.563447
	uptake systems	glpF	0.340587	-0.346883	-0.48854	-0.46173	0.241682	-0.550388	-0.324689	0.0079551	-0.0885638	0.695246	-0.69796	-0.702652	-0.745952	-0.71321	-0.114328	-0.55006	-0.152008	-0.397035	-0.135972	0.318842	-0.344699	-0.435837	-0.433568	-0.317857	-0.0224888	-0.303705	-0.467596	-0.415341	-0.642103	-0.46417	-0.358484	0.181441	0.450538	0.347338	-0.169575	0.0192872	0.0558634	0.362245	0.319079	-0.00329216	0.278597	0.278879	0.0827865	0.408292	0.487895	0.340595	0.829156
	expression machinery/transcription factors	rrnB	0.0280752	0.406174	0.269433	0.584868	-0.260757	0.484285	0.415946	0.198259	0.387756	-0.498888	0.496198	0.581871	0.585405	0.547024	0.147727	0.342743	-0.0460088	0.455937	0.278234	-0.273194	0.662628	0.42682	0.494088	0.461684	0.11048	0.418104	0.470512	0.266289	0.495652	0.462535	0.448992	0.0213074	-0.435145	-0.215758	0.300965	0.160476	0.13069	-0.212182	-0.131296	0.26017	-0.0897654	-0.111094	0.3084	-0.103433	-0.341327	-0.193185	-0.795862
	expression machinery/transcription factors	rrnD	-0.0126139	0.424474	0.412836	0.61172	-0.345024	0.624372	0.535074	0.225761	0.383327	-0.60738	0.596013	0.714866	0.742395	0.694535	0.282049	0.492938	0.0174769	0.435099	0.180937	-0.314239	0.623296	0.540755	0.507296	0.459849	0.129101	0.432925	0.54019	0.407848	0.574476	0.609211	0.464906	-0.0436942	-0.508543	-0.249452	0.353395	0.159248	0.119573	-0.326523	-0.234992	0.1725	-0.139792	-0.079621	0.266201	-0.165257	-0.506519	-0.288618	-0.915076
	expression machinery/transcription factors	hupA	0.171175	0.390853	0.156194	0.587906	-0.301321	0.411773	0.39064	0.359583	0.454447	-0.39587	0.409416	0.504077	0.501756	0.450754	0.206008	0.303878	-0.279268	0.461402	0.163537	-0.512119	0.682712	0.25977	0.478505	0.444844	0.216883	0.477973	0.478637	0.17819	0.488019	0.52761	0.511661	0.0706583	-0.371812	-0.175034	0.271826	0.204194	0.193479	-0.0870312	-0.0945951	0.286955	-0.0273648	-0.0774026	0.341165	-0.0448282	-0.17679	-0.141684	-0.765627
	expression machinery/transcription factors	seqA	-0.158977	-0.431801	-0.0376034	-0.643359	0.202389	-0.481569	-0.519778	-0.482993	-0.608914	0.267824	-0.435916	-0.533155	-0.586041	-0.523651	-0.316936	-0.296025	0.275705	-0.347162	-0.238674	0.109755	-0.771516	-0.613387	-0.467713	-0.500358	-0.339239	-0.535503	-0.576811	-0.357845	-0.343321	-0.714508	-0.533502	-0.144757	0.436025	0.212592	-0.484646	-0.364491	-0.309935	0.0690007	0.165278	-0.255079	-0.0411791	-0.109561	-0.661332	-0.214781	0.401474	0.0858526	0.64587
	expression machinery/transcription factors	rpoE	-0.133409	0.0839632	0.375355	0.458495	-0.206795	0.337876	0.086653	-0.0887335	-0.18195	-0.562798	0.449863	0.40384	0.453414	0.409123	0.115411	0.343282	0.307129	0.131918	-0.0447991	-0.325103	0.0373823	0.207413	0.285674	0.00447039	-0.274823	-0.00850345	0.210556	0.362854	0.617238	0.0336083	-0.0127646	-0.36912	-0.424263	-0.558516	-0.145442	-0.197606	-0.242448	-0.368694	-0.467165	-0.188207	-0.278162	-0.378853	-0.386473	-0.551725	-0.443461	0.011116	-0.609181
	expression machinery/transcription factors	rpoH	-0.362098	-0.521092	0.171378	-0.270874	0.117483	-0.502965	-0.50592	-0.623808	-0.512577	0.262538	-0.317943	-0.379984	-0.403815	-0.32032	-0.337702	0.0311373	0.39596	0.00858588	0.143072	0.383593	-0.394495	-0.297547	-0.107588	-0.0859574	-0.264253	-0.399277	-0.429636	-0.448482	-0.121306	-0.579497	-0.333974	-0.0129115	0.266299	0.198628	-0.217932	-0.169408	-0.0994418	0.183233	0.429274	0.135112	0.314438	0.110561	-0.35772	-0.0387005	0.215095	0.11547	0.300095
	expression machinery/transcription factors	ihfb	0.0356747	0.301688	0.353786	0.697352	-0.360032	0.458189	0.41004	0.221499	0.393526	-0.453401	0.52326	0.57709	0.622398	0.567574	0.334357	0.41439	0.0291416	0.503633	0.324607	-0.15536	0.692886	0.607309	0.6552	0.513617	0.123286	0.416503	0.528093	0.419989	0.600944	0.561129	0.442715	-0.0251294	-0.562488	-0.333855	0.286628	0.23957	0.181269	-0.267605	-0.236112	0.289945	-0.0394143	-0.0686726	0.349047	-0.0877783	-0.503421	-0.149014	-0.853959
	expression machinery/transcription factors	crp	-0.113328	-0.504759	0.00823874	0.570843	-0.0530643	-0.357391	-0.375973	-0.241255	-0.0923121	0.115166	-0.0200211	-0.0879262	-0.0592328	-0.0786268	0.146192	0.317447	-0.155992	0.282141	0.176732	-0.0927463	0.40432	-0.0962429	0.409016	0.244661	0.0165867	0.12684	0.181174	0.132709	0.486703	0.0018851	0.201707	0.0044785	-0.252111	-0.411334	-0.248558	0.0758486	0.0895265	-0.0531068	-0.0537265	0.389186	0.158734	-0.0516675	-0.118674	-0.145361	0.0223936	0.30254	-0.308627
	expression machinery/transcription factors	cyaA	-0.355912	0.0753685	0.454029	0.275885	-0.0586861	0.343551	0.0752503	-0.341949	-0.311739	-0.685484	0.351253	0.411976	0.438459	0.419518	-0.0359823	0.456517	0.206272	0.280062	0.0207873	-0.303425	0.0868503	0.124613	0.279525	0.0627473	-0.161721	0.0914942	0.299859	0.29995	0.698378	0.0937309	0.122656	-0.348749	-0.446402	-0.277419	-0.080148	-0.144535	-0.144211	-0.447612	-0.42804	-0.0583219	-0.343	-0.298027	-0.457375	-0.620191	-0.428682	-0.286161	-0.62494
	expression machinery/transcription factors	kdgr	-0.475192	-0.42757	-0.230874	-0.257563	0.192889	-0.542402	-0.547361	-0.453671	-0.401473	0.375428	-0.352201	-0.498484	-0.462063	-0.446222	-0.261586	-0.215452	-0.0800042	-0.248538	-0.00309054	0.40088	-0.326244	-0.0762921	-0.030408	0.0218826	0.0348867	-0.204464	-0.18503	0.0437005	-0.159376	-0.217669	-0.114938	-0.0856375	0.185129	0.213059	-0.346625	-0.235126	-0.224399	-0.0102263	0.0108962	-0.155969	0.00795214	0.0439218	-0.373494	0.020628	0.0718731	-0.0644512	0.608048
	expression machinery/transcription factors	gntR	-0.103366	-0.1498	0.114181	-0.266547	0.129775	-0.129527	-0.0801333	-0.179333	-0.128694	0.218202	-0.116008	-0.171728	-0.147514	-0.143826	-0.0691515	-0.108946	0.221645	-0.272435	-0.097311	0.340993	-0.324203	0.0380008	-0.0997745	-0.102165	-0.241795	-0.398077	-0.438581	-0.223752	-0.385081	-0.311728	-0.428259	-0.00193256	0.0984346	0.0873957	-0.0371102	-0.102336	-0.0834836	0.13361	0.267636	-0.144367	0.251755	0.323799	-0.119245	0.0843549	-0.00369505	0.132879	0.225522
	expression machinery/transcription factors	gntR2	-0.0818123	-0.269591	0.0244008	-0.242591	0.27965	-0.193116	-0.15118	-0.307431	-0.23569	0.186924	-0.163968	-0.237421	-0.199346	-0.196035	-0.256941	-0.0849981	0.188085	-0.343991	-0.194932	0.302583	-0.41052	-0.069617	-0.149765	-0.135686	-0.246974	-0.384658	-0.337915	-0.205561	-0.192053	-0.379971	-0.365482	-0.141597	0.140288	0.0978901	-0.182298	-0.20606	-0.181086	0.150141	0.142952	-0.171586	0.216062	0.284138	-0.170164	-0.00162421	-0.0515496	0.153438	0.344694
	expression machinery/transcription factors	fur	0.0737904	-0.459735	-0.287336	-0.0595507	0.299306	-0.57344	-0.444718	-0.0242631	-0.143287	0.631593	-0.53357	-0.571805	-0.588652	-0.577646	0.0974469	-0.212759	-0.179529	-0.15917	-0.186978	0.203157	0.0064707	-0.265352	-0.234658	-0.273631	0.0557248	-0.118411	-0.173631	-0.241536	-0.377516	-0.228036	-0.142183	0.213718	0.112808	0.0475834	-0.10357	0.209929	0.239172	0.460791	0.146985	0.134725	0.369546	0.30818	0.0731095	0.465175	0.323581	0.550785	0.48342
	synthetic promoters	epd+Crp-Cra	-0.0677288	-0.39792	-0.441631	-0.564071	0.457671	-0.562001	-0.560415	-0.29019	-0.491901	0.418539	-0.693296	-0.679633	-0.732609	-0.66819	-0.353024	-0.415296	-0.231423	-0.413547	-0.221373	0.0916001	-0.528255	-0.721762	-0.62655	-0.481366	0.00153564	-0.21683	-0.281586	-0.313886	-0.376437	-0.487044	-0.225031	0.0522311	0.425427	0.275408	-0.333812	-0.19625	-0.116549	0.121862	0.0459221	-0.151899	-0.0920583	-0.0726974	-0.411559	-0.0190119	0.543492	0.184002	0.850157
	synthetic promoters	epdIcd+Cra(epd)	0.0918652	0.780981	0.405536	0.154914	-0.32495	0.699628	0.658695	0.408281	0.423977	-0.516721	0.485858	0.577126	0.577324	0.545992	0.142398	0.106166	0.177813	0.332725	0.23434	-0.16647	0.360493	0.611771	0.38633	0.358125	0.163524	0.335223	0.345796	0.212279	0.287972	0.480731	0.315491	-0.00262528	-0.329349	0.122729	0.46611	0.138695	0.088767	-0.0951786	-0.0779453	0.0217205	-0.0723333	-0.0403254	0.392281	0.0763555	-0.425802	-0.333314	-0.621243
	synthetic promoters	epdIcd+Cra(pykF)	0.19907	0.83974	0.359906	0.210582	-0.27342	0.886721	0.798718	0.456588	0.4052	-0.733472	0.569431	0.7461	0.754545	0.715036	0.0871047	0.233864	0.0381392	0.289268	0.0873787	-0.380299	0.29695	0.506736	0.252932	0.26329	0.184768	0.409124	0.474325	0.238728	0.420786	0.550705	0.381596	-0.10885	-0.317493	-0.00284726	0.484944	0.0818401	0.0473866	-0.247958	-0.255375	-0.108848	-0.268428	-0.174058	0.32714	-0.149068	-0.460131	-0.445044	-0.705769
	synthetic promoters	kbl-const	0.0397593	0.385024	0.506938	0.319174	-0.09889	0.568638	0.425261	0.127796	0.0848093	-0.537998	0.332573	0.51738	0.515077	0.523336	0.105318	0.365598	0.258319	0.193528	0.0525893	-0.304344	0.00926635	0.251738	0.0752805	0.139969	0.0580158	0.231737	0.363366	0.186075	0.453714	0.272509	0.245043	-0.196623	-0.377218	-0.244504	0.300992	-0.0791057	-0.0961269	-0.41353	-0.244043	-0.149866	-0.35486	-0.390987	-0.0478845	-0.365732	-0.298724	-0.279712	-0.533869
	synthetic promoters	pykF-const	0.00878161	0.372962	0.474888	-0.221637	-0.139077	0.550363	0.436142	0.0481703	-0.0661226	-0.465762	0.468174	0.495568	0.490138	0.48769	-0.0233762	0.282	0.508718	-0.114267	-0.258157	-0.309217	-0.453653	0.0821809	-0.151524	-0.106404	-0.146259	-0.114205	-0.0288598	0.0887759	0.171118	0.0191457	-0.101412	-0.377784	0.105787	-0.0705985	0.0226165	-0.359717	-0.378505	-0.314195	-0.124077	-0.515544	-0.326083	-0.338061	-0.230891	-0.394969	-0.259293	-0.373511	-0.289721
	synthetic promoters	epd-const	-0.342817	-0.127364	0.467173	-0.00183354	0.228043	0.0739237	-0.143746	-0.441094	-0.495164	-0.278292	0.188962	0.124186	0.156913	0.182106	-0.258891	0.325605	0.488307	-0.200721	-0.147052	-0.129335	-0.616226	-0.159588	-0.110998	-0.103237	-0.297308	-0.260232	-0.0589373	0.04599	0.422101	-0.340868	-0.18328	-0.498088	-0.0150688	-0.320979	-0.325329	-0.553316	-0.532371	-0.359539	-0.186376	-0.431316	-0.305531	-0.466857	-0.640872	-0.680107	-0.168663	-0.066901	-0.062747
	synthetic promoters	epdIcd	-0.329157	-0.206314	0.460301	0.181199	0.154448	-0.0172962	-0.226058	-0.391787	-0.438698	-0.201396	0.0323091	0.019814	0.0245362	0.0473495	-0.0255492	0.284214	0.419177	-0.102359	-0.140816	-0.178828	-0.29266	-0.100146	-0.033876	-0.0726229	-0.178933	-0.11063	0.0711291	0.224924	0.44421	-0.205128	-0.0349834	-0.350968	-0.242635	-0.296538	-0.281963	-0.379285	-0.377875	-0.350341	-0.264783	-0.250462	-0.268285	-0.394964	-0.567872	-0.480471	-0.163313	0.0551056	-0.147776
			p-value of correlation
			metabolites
	Pathway	Promoter	Glycerol-P	F1P	Ga6P	G6P	F6P	FBP	DHAP	BPG	xPG	PEP	6PG	Ru5P	R5P	Xu5P	R1P	S7P	Lactate	Acetyl-CoA	Citrate/Isocitrate	Aconitate	Alpha ketoglutarate	Succinate	Fumarate	Malate	AMP	ADP	ATP	GMP	GDP	GTP	IMP	NAD	NADH	NADP	NADPH	GTTred	GTTox	Asparagine	Aspartate	Arginine	Glutamine	Glutamate	Phenylalanine	Tyrosine	Panthothenate	UDP-hexose	cAMP
	glycolysis/gluconeogenesis	pgi	0.788814	0.963092	0.0942914	0.854727	0.933987	0.428054	0.701351	0.414718	0.43843	0.666496	0.143449	0.310285	0.290365	0.216935	0.892972	0.322755	0.000286814	0.484963	0.510769	0.216537	0.00140635	0.861973	0.419073	0.525706	0.320215	0.22762	0.466083	0.682766	0.597066	0.174039	0.171613	0.226862	0.374381	0.0728963	0.680204	0.0875608	0.0536239	0.0313543	0.829918	0.116282	0.088608	0.0040127	0.13822	0.033278	0.805401	0.675344	0.717545
	glycolysis/gluconeogenesis	pfkA	0.379451	0.180047	0.902803	0.40043	0.145786	0.232072	0.113976	0.535884	0.336519	0.215206	0.575924	0.289152	0.435703	0.474385	0.515073	0.829577	0.546971	0.0142061	0.515886	0.628907	0.127395	0.733875	0.437536	0.951727	0.42778	0.396735	0.856448	0.632845	0.854797	0.430134	0.666036	0.344863	0.630829	0.0710677	0.220961	0.0498991	0.0543235	0.594209	0.632186	0.102724	0.702272	0.429435	0.16743	0.342154	0.885229	0.0909312	0.178732
	glycolysis/gluconeogenesis	epd	0.220022	6.78844e-07	0.295383	0.718758	0.103575	0.000703759	0.00137347	0.0134007	0.0768789	0.01653	0.244674	0.0574344	0.0794045	0.0943207	0.772282	0.360533	0.938294	0.263342	0.375053	0.308068	0.209314	0.0376998	0.356788	0.354219	0.400722	0.122757	0.176711	0.532739	0.660701	0.0369159	0.194634	0.845005	0.247139	0.179198	0.0379622	0.519749	0.640015	0.730389	0.53773	0.874457	0.462602	0.722382	0.0791392	0.593925	0.184411	0.074859	0.0508239
	glycolysis/gluconeogenesis	gapA	0.585682	1.61518e-06	0.0897133	0.437178	0.331244	2.72245e-09	2.70781e-05	0.115589	0.181709	2.31982e-06	0.00752989	1.47981e-05	2.31871e-05	2.836e-05	0.900286	0.195273	0.786162	0.314453	0.472422	0.0651388	0.706672	0.134739	0.707414	0.270958	0.383338	0.0392111	0.010023	0.261594	0.0178892	0.0156562	0.0438832	0.487395	0.3251	0.853159	0.0287469	0.651294	0.626869	0.0120861	0.170779	0.376501	0.0078358	0.0298284	0.57421	0.0586139	0.0966816	0.00291137	0.00227203
	glycolysis/gluconeogenesis	pgmI	0.242014	1.10741e-05	0.172189	0.89679	0.119001	1.08526e-06	2.03608e-05	0.0420367	0.123734	0.000326697	0.0273836	0.00142881	0.00121089	0.0029203	0.84873	0.817811	0.803261	0.599452	0.875223	0.117209	0.547689	0.0360844	0.515197	0.465766	0.781161	0.281434	0.19107	0.374924	0.366688	0.0322104	0.369402	0.507369	0.35322	0.537017	0.0720281	0.966998	0.848462	0.293393	0.270875	0.282267	0.244875	0.737836	0.278484	0.60771	0.0277319	0.0160835	0.00784114
	glycolysis/gluconeogenesis	pykF	0.374269	7.76837e-07	0.0438993	0.837478	0.305795	9.50674e-10	8.8065e-07	0.0460593	0.108819	0.000314477	0.00173412	1.62788e-05	1.41186e-05	2.77319e-05	0.960674	0.223291	0.16706	0.572563	0.931366	0.142668	0.916318	0.048963	0.81817	0.449935	0.670541	0.254374	0.155341	0.561622	0.168157	0.0586144	0.309029	0.422459	0.598875	0.998595	0.0229688	0.706657	0.613831	0.224744	0.547413	0.181786	0.177915	0.263976	0.285077	0.339555	0.0559992	0.0277182	0.00420135
	glycolysis/gluconeogenesis	lpd	0.0175197	0.0605432	0.626866	0.443554	0.69232	0.0853809	0.0221458	0.0119244	0.0927175	0.692183	0.714284	0.496539	0.547462	0.521562	0.757121	0.385471	0.580754	0.0749518	0.383422	0.73832	0.182528	0.854717	0.0224611	0.24716	0.732427	0.91025	0.702758	0.577301	0.0452199	0.891393	0.539533	0.512838	0.195414	0.826186	0.107692	0.964933	0.952137	0.571009	0.644382	0.219493	0.952293	0.871427	0.0672073	0.217947	0.696434	0.50679	0.249582
	glycolysis/gluconeogenesis	pyrG	0.79424	0.217968	0.110491	0.000298244	0.151742	0.0393284	0.064602	0.128548	0.020974	0.0954029	0.00834769	0.00499479	0.0032223	0.00907937	0.00927013	0.0479262	0.837646	0.0181288	0.416883	0.31818	2.31069e-05	0.00453276	0.0088159	0.0876396	0.408478	0.0329201	0.0129987	0.0134856	0.0284028	0.00192883	0.0306876	0.61581	0.00241404	0.0554328	0.148309	0.0792134	0.177824	0.578567	0.293444	0.140234	0.974945	0.959107	0.0426769	0.622174	0.0601801	0.948602	2.83759e-07
	glycolysis/gluconeogenesis	fbp	0.168045	3.5518e-08	0.760025	0.393207	0.607285	0.00016399	0.000643424	0.00355832	0.141666	0.0151467	0.252823	0.025231	0.0534645	0.0421126	0.775505	0.767542	0.333365	0.50744	0.96334	0.0517295	0.842622	0.880107	0.246055	0.720832	0.0739802	0.0341745	0.0750425	0.893683	0.785522	0.0429371	0.0681945	0.711386	0.582575	0.280952	0.0197293	0.687886	0.629859	0.658906	0.557577	0.360767	0.0498497	0.104251	0.138368	0.855806	0.770277	0.0312057	0.483579
	glycolysis/gluconeogenesis	ppsA	0.437415	4.88605e-08	0.11331	0.3883	0.330648	4.03618e-08	9.76894e-06	0.0159848	0.047095	0.000605081	0.00751211	0.000110119	0.000148412	0.000269646	0.46134	0.348985	0.582569	0.262742	0.415056	0.207573	0.335102	0.0204068	0.495129	0.303609	0.17377	0.0172789	0.00691534	0.096374	0.0494603	0.00413383	0.0289294	0.830097	0.253878	0.843751	0.0135475	0.776624	0.92115	0.0875454	0.183304	0.5251	0.0445041	0.0980151	0.140517	0.506798	0.0825331	0.0440984	0.00469142
	pentose phosphate pathway/ED pathway	zwf	0.645187	0.017011	0.023747	0.243236	0.0233522	0.000799719	0.0135402	0.294311	0.387005	3.91825e-05	0.00104962	0.000202415	0.000202117	0.000408551	0.587957	0.0819727	0.714175	0.0146702	0.614614	0.0134325	0.231924	0.242477	0.0917367	0.462385	0.764658	0.163327	0.110342	0.399652	0.00596125	0.0687507	0.159568	0.599741	0.247074	0.335615	0.368328	0.732556	0.815915	0.347818	0.332749	0.832973	0.312829	0.142982	0.698056	0.14162	0.194492	0.0700462	1.00811e-06
	pentose phosphate pathway/ED pathway	gnd	0.351196	0.903945	0.198503	0.151437	0.95694	0.999284	0.526639	0.287393	0.0861093	0.459906	0.97033	0.826323	0.781496	0.923342	0.651301	0.801481	0.155142	0.634751	0.640141	0.917535	0.00308824	0.530309	0.338092	0.225064	0.404679	0.287838	0.486715	0.901242	0.928177	0.282089	0.323852	0.226764	0.653722	0.765514	0.277297	0.164298	0.158232	0.221998	0.459184	0.0786461	0.0550961	0.0347215	0.0234964	0.0658893	0.801263	0.216727	0.295771
	pentose phosphate pathway/ED pathway	tktA	0.641071	0.194508	0.405185	0.117942	0.0299992	0.0963252	0.195331	0.890704	0.286624	0.247941	0.283618	0.127818	0.109539	0.153746	0.61737	0.0813348	0.896047	0.624502	0.67163	0.184408	0.230903	0.327648	0.579351	0.381588	0.655839	0.37574	0.216335	0.294055	0.0779503	0.382881	0.382828	0.457798	0.0197598	0.478048	0.351464	0.724882	0.913187	0.439735	0.443296	0.975889	0.425005	0.851539	0.868615	0.320853	0.285825	0.611634	0.0652547
	pentose phosphate pathway/ED pathway	talA	0.810845	0.0152278	0.0829349	0.0101539	0.126926	0.00040822	0.00624884	0.155949	0.116521	0.000536146	0.0011274	6.84603e-05	2.7091e-05	0.000130607	0.21094	0.0266642	0.875303	0.0351384	0.391344	0.0839324	0.0143917	0.02391	0.0357584	0.108297	0.349083	0.0149472	0.00188732	0.020307	0.000298761	0.00221683	0.0107445	0.653921	0.0332747	0.110732	0.166326	0.542555	0.695028	0.0890112	0.0915829	0.725891	0.199296	0.181583	0.283969	0.252104	0.0259297	0.206789	9.7104e-08
	pentose phosphate pathway/ED pathway	talB	0.0707039	0.0611934	0.726679	0.0172944	0.237923	0.00565236	0.00900942	0.00953356	0.0708286	0.0201387	0.111149	0.0123526	0.00826298	0.0248415	0.167403	0.241687	0.181143	0.121245	0.605054	0.0168008	0.00423479	0.169692	0.243543	0.662501	0.313366	0.0229563	0.00639978	0.293435	0.0506889	0.00208894	0.0379746	0.828155	0.0256596	0.272257	0.0706486	0.0879379	0.104232	0.818749	0.0999516	0.526326	0.988867	0.649764	0.0413348	0.639149	0.109612	0.930751	0.00013945
	pentose phosphate pathway/ED pathway	rpiA	0.410939	0.0404247	0.131208	0.0334515	0.350718	0.00595756	0.0255499	0.197716	0.290376	0.00704635	0.016625	0.00204548	0.00221747	0.00386862	0.389051	0.0365953	0.892868	0.0194352	0.355537	0.0645513	0.1909	0.351773	0.151331	0.418949	0.424917	0.0530444	0.0203557	0.474818	0.000860798	0.0874399	0.0647282	0.678824	0.216287	0.103943	0.190715	0.534711	0.558914	0.246737	0.302326	0.648927	0.250679	0.065673	0.494475	0.181946	0.364745	0.400027	0.000190425
	pentose phosphate pathway/ED pathway	aroK	0.908469	0.262773	0.118454	1.42906e-05	0.308315	0.0453686	0.0961274	0.409442	0.0829284	0.0422857	0.0100799	0.00322543	0.00143992	0.00436865	0.303732	0.0140851	0.834761	0.0368752	0.310531	0.132769	0.000497521	0.0461221	0.00526992	0.0114533	0.644538	0.0618805	0.0183752	0.201681	0.00142369	0.0222701	0.0333293	0.919668	0.00888596	0.0602629	0.223201	0.504149	0.585211	0.395622	0.544871	0.197801	0.889789	0.795332	0.219225	0.511399	0.0653938	0.887153	4.24351e-09
	pentose phosphate pathway/ED pathway	eda1	0.862447	0.114713	0.356141	0.61131	0.339061	0.061409	0.194773	0.69213	0.794093	0.0239038	0.125775	0.0809137	0.0743916	0.0874483	0.642508	0.461172	0.473509	0.236894	0.398321	0.344282	0.972521	0.342393	0.309515	0.606823	0.961095	0.484533	0.288533	0.161666	0.0366096	0.468493	0.536125	0.212733	0.42901	0.330585	0.950191	0.754989	0.56864	0.0341205	0.130032	0.52401	0.0266189	0.0135598	0.597265	0.0378275	0.290386	0.0488999	0.104156
	TCA cycle/glyoxylate shunt/anapleurosis	pck	0.913111	0.00742478	0.0431419	0.0286312	0.119604	9.19643e-05	0.00669368	0.371265	0.312051	7.29627e-06	0.00136243	2.40764e-05	1.22395e-05	3.81158e-05	0.789743	0.0400456	0.722111	0.0622278	0.34309	0.039891	0.157926	0.0981804	0.0845945	0.123154	0.932743	0.0987214	0.0200987	0.238363	0.000785202	0.0355027	0.0828559	0.407018	0.049378	0.167525	0.157058	0.863725	0.809494	0.0412984	0.191865	0.987307	0.113401	0.0917049	0.831131	0.0347259	0.0416905	0.0682063	8.86391e-08
	TCA cycle/glyoxylate shunt/anapleurosis	ppc	0.839186	0.0372171	0.0674136	0.0409587	0.293249	0.0124259	0.0788338	0.725648	0.354704	0.00401963	0.168136	0.0764671	0.0877183	0.059498	0.145129	0.857945	0.0771223	0.754418	0.910024	0.459356	0.00537942	0.97376	0.442002	0.752039	0.519048	0.573424	0.730193	0.845782	0.59602	0.792428	0.624965	0.103876	0.354685	0.39787	0.933633	0.0502279	0.0591994	0.0628237	0.680267	0.0238476	0.0497882	0.061737	0.165653	0.0157966	0.371761	0.00132481	0.587572
	TCA cycle/glyoxylate shunt/anapleurosis	acs	0.949958	0.00709997	0.0615133	0.11795	0.0592616	6.03583e-05	0.00277999	0.339002	0.248374	6.26995e-06	0.000403188	7.59775e-06	1.71993e-06	9.43833e-06	0.690143	0.0387726	0.995507	0.0321804	0.388251	0.115774	0.0873036	0.0323189	0.0605332	0.142126	0.644285	0.0710049	0.0174875	0.17693	0.00522393	0.00611846	0.0622488	0.596403	0.120153	0.38408	0.115069	0.713249	0.788827	0.111823	0.191804	0.874124	0.210972	0.310769	0.504186	0.141045	0.0218392	0.0182616	3.96778e-07
	TCA cycle/glyoxylate shunt/anapleurosis	ackA	0.968172	0.306007	0.761643	0.409631	0.102599	0.220892	0.520208	0.422999	0.0759699	0.103362	0.367	0.867178	0.742625	0.731448	0.00232397	0.993078	0.302515	0.0682171	0.411815	0.31989	0.00237574	0.199816	0.138025	0.81818	0.732185	0.689551	0.766035	0.198354	0.264022	0.344258	0.716813	0.0258585	0.649353	0.628215	0.99584	0.00974675	0.042704	0.0483562	0.268641	0.00578891	0.0524349	0.185595	0.0232451	0.000795171	0.587237	0.086144	0.348233
	TCA cycle/glyoxylate shunt/anapleurosis	acnB	0.369029	0.076566	0.636637	0.00237663	0.478189	0.184905	0.228127	0.575568	0.615359	0.375053	0.56944	0.879659	0.784675	0.892213	0.103405	0.118564	0.706071	0.234823	0.0472167	0.493042	0.0400217	0.571903	0.0121561	0.0400495	0.81406	0.324731	0.203164	0.0910794	0.0398881	0.39738	0.202194	0.745717	0.494556	0.0318811	0.514358	0.821207	0.844446	0.127324	0.858022	0.0781958	0.882261	0.459987	0.860666	0.589962	0.865427	0.416818	0.229531
	TCA cycle/glyoxylate shunt/anapleurosis	icd	0.933477	0.0451504	0.310557	0.0298071	0.592955	0.04059	0.0629322	0.542617	0.927981	0.216663	0.472671	0.346414	0.350634	0.323311	0.81978	0.437976	0.110814	0.280853	0.410106	0.657367	0.0997675	0.21946	0.261973	0.439452	0.661196	0.472316	0.523717	0.755112	0.156278	0.78624	0.353732	0.60722	0.714182	0.170552	0.391962	0.561275	0.445132	0.741205	0.776744	0.0524116	0.468529	0.840041	0.942794	0.829888	0.221096	0.108067	0.728316
	TCA cycle/glyoxylate shunt/anapleurosis	sdhC	0.562949	0.00489472	0.0144226	0.0320986	0.099873	3.97083e-05	0.00027943	0.0891989	0.0256122	0.00639685	2.38466e-05	7.58382e-06	2.20981e-06	2.08788e-05	0.161609	0.0371631	0.109525	0.224555	0.805068	0.204211	0.142162	0.00354582	0.0952861	0.144344	0.963913	0.329378	0.18014	0.153067	0.0715114	0.0392604	0.352604	0.629832	0.144988	0.206533	0.0891022	0.824703	0.906033	0.401281	0.650014	0.833953	0.743515	0.642631	0.143096	0.69525	0.0164922	0.360283	1.23575e-06
	TCA cycle/glyoxylate shunt/anapleurosis	fumA	0.780589	0.00883467	0.022458	0.039105	0.0518	0.000352298	0.00309384	0.150826	0.0725742	0.000837915	0.000741922	3.09531e-05	1.48135e-05	5.93209e-05	0.207808	0.0363339	0.712767	0.0205962	0.27008	0.132282	0.011579	0.0138943	0.025933	0.0641055	0.669922	0.0566456	0.0164158	0.147334	0.0135456	0.00360928	0.0535981	0.825518	0.0677645	0.250473	0.0871167	0.477283	0.585671	0.164261	0.331079	0.546732	0.391636	0.359282	0.2096	0.364529	0.0325803	0.100597	6.16718e-09
	TCA cycle/glyoxylate shunt/anapleurosis	mdh	0.925954	0.0675976	0.0195842	0.00136463	0.0407983	0.00372172	0.013245	0.225788	0.0299997	0.0117296	3.3428e-05	2.03246e-05	1.12285e-05	2.842e-05	0.0693925	0.00990774	0.340858	0.00511685	0.0522171	0.619911	0.0170797	0.00852427	0.0116126	0.0630043	0.542155	0.0529179	0.0263227	0.086664	0.00734371	0.0122261	0.05289	0.634737	0.111041	0.0317087	0.0830733	0.29524	0.426347	0.194676	0.702241	0.16774	0.544418	0.221265	0.110557	0.548915	0.142764	0.45953	9.51639e-08
	TCA cycle/glyoxylate shunt/anapleurosis	mqo	0.0788042	0.70735	0.149801	0.664524	0.166753	0.987179	0.502335	0.0479871	0.0476384	0.0353581	0.565594	0.72598	0.516379	0.587861	0.68789	0.561528	0.567329	0.0314181	0.129326	0.537429	0.48214	0.18898	0.00232188	0.459889	0.260611	0.733198	0.725443	0.531876	0.0295289	0.971483	0.792011	0.135251	0.206078	0.936152	0.293425	0.886145	0.876777	0.330925	0.161865	0.613134	0.799095	0.825015	0.092011	0.0624741	0.024027	0.0695939	0.0669095
	TCA cycle/glyoxylate shunt/anapleurosis	aceB	0.398313	0.855354	0.995824	0.00908501	0.293556	0.778855	0.974202	0.645643	0.853914	0.290339	0.615442	0.383057	0.447209	0.474036	0.93969	0.32861	0.204962	0.264614	0.664933	0.0309074	0.164687	0.264996	0.481126	0.568115	0.789852	0.190782	0.168302	0.728547	0.0261952	0.634388	0.139167	0.634967	0.591186	0.143832	0.915652	0.955777	0.793043	0.816111	0.863808	0.224224	0.929943	0.387934	0.937125	0.463064	0.565376	0.284397	0.0293509
	uptake systems	dctA	0.496039	0.0240075	0.152556	0.523831	0.0422858	0.00252681	0.029668	0.45266	0.978282	1.60921e-05	0.0204787	0.00479376	0.00475468	0.00946917	0.695486	0.230772	0.820939	0.00612142	0.437834	0.0644397	0.427377	0.313927	0.0434285	0.994543	0.710156	0.164172	0.0909204	0.350999	0.000527734	0.179433	0.243289	0.347736	0.251693	0.457068	0.566764	0.531488	0.580002	0.236373	0.0736859	0.919437	0.156995	0.102088	0.926882	0.0807807	0.14615	0.063164	0.000195266
	uptake systems	dcuB	0.569166	0.00590659	0.246566	0.354266	0.0622093	0.000527382	0.00782341	0.409133	0.526752	7.41583e-07	0.0247105	0.00091642	0.000916808	0.00181402	0.89055	0.167271	0.360699	0.0073348	0.261917	0.0423912	0.119118	0.378815	0.0758444	0.347397	0.44534	0.0346745	0.0150503	0.509302	0.000583941	0.0388559	0.0437882	0.659705	0.350787	0.851796	0.235744	0.570073	0.498014	0.140674	0.153415	0.544117	0.141138	0.19543	0.665785	0.0713937	0.170894	0.010003	6.39314e-05
	uptake systems	ptsH	0.633098	0.0263312	0.598738	0.0625144	0.345464	0.00291087	0.0619921	0.545965	0.890896	3.3093e-06	0.180244	0.0109235	0.00942602	0.0167346	0.580089	0.270334	0.136346	0.0946972	0.567455	0.00607309	0.134983	0.705133	0.249849	0.39688	0.529828	0.0316609	0.00400589	0.379141	0.00011018	0.0638799	0.0339384	0.399535	0.036842	0.452015	0.32667	0.989326	0.915224	0.0432185	0.0198998	0.932551	0.0444303	0.102508	0.736067	0.0160518	0.141996	0.0687595	0.000361846
	uptake systems	ptsG	0.665577	0.58771	0.0765489	0.00350005	0.0826119	0.435868	0.224596	0.15999	0.00703142	0.84768	0.00613299	0.0553466	0.0366137	0.0659789	0.0124871	0.103105	0.179751	0.070643	0.17044	0.882958	0.00519564	0.00405524	0.0015797	0.0155268	0.96692	0.557827	0.604774	0.298735	0.339486	0.14845	0.498328	0.60885	0.235475	0.0795027	0.403163	0.284389	0.506813	0.632117	0.354386	0.132756	0.126505	0.713778	0.0214671	0.237551	0.23238	0.394716	0.000691539
	uptake systems	fruB	0.373058	3.74828e-06	0.659494	0.245238	0.243101	0.00512201	0.0059963	0.0255733	0.164691	0.0680944	0.585271	0.22627	0.291802	0.298756	0.997941	0.125795	0.949431	0.498253	0.433222	0.864075	0.53705	0.0618609	0.803619	0.743057	0.352594	0.209397	0.327281	0.734529	0.681981	0.0814451	0.363102	0.589088	0.605763	0.0348618	0.0294367	0.430528	0.504993	0.95774	0.666383	0.771475	0.521785	0.929514	0.0859748	0.278752	0.323077	0.0832495	0.496824
	uptake systems	idnD	0.787225	0.938808	0.217622	0.184617	0.820179	0.732095	0.774438	0.318462	0.35948	0.208727	0.425182	0.922479	0.817805	0.818967	0.793315	0.841595	0.448224	0.616179	0.708981	0.520213	0.51374	0.827402	0.491837	0.80458	0.51363	0.802527	0.407998	0.428194	0.0623046	0.716374	0.816137	0.503279	0.00740692	0.650946	0.966635	0.753738	0.756887	0.125464	0.201839	0.727907	0.366528	0.470478	0.197047	0.242987	0.337253	0.841883	0.174936
	uptake systems	idnK	0.606194	0.215806	0.195049	0.0241493	0.827172	0.082395	0.213731	0.620236	0.543408	0.0811425	0.740789	0.239638	0.262755	0.316973	0.385027	0.555375	0.627925	0.423504	0.65078	0.278058	0.118752	0.151841	0.250887	0.301032	0.755192	0.193727	0.0644733	0.112831	0.022958	0.256617	0.193656	0.599274	0.000911252	0.422825	0.314669	0.889674	0.960077	0.0908377	0.124486	0.859931	0.297758	0.403667	0.925541	0.496798	0.102779	0.862547	0.0139043
	uptake systems	gntK	0.906489	0.382441	0.770577	0.928372	0.275208	0.337548	0.205008	0.15921	0.0957159	0.724215	0.025367	0.0468173	0.0591466	0.0440739	0.389512	0.174046	0.407996	0.137085	0.486779	0.856292	0.447457	0.96053	0.748975	0.896653	0.139895	0.129246	0.329707	0.98103	0.63622	0.0466855	0.148695	0.0507402	0.0295008	0.898033	0.163468	0.109565	0.0875937	0.419488	0.31307	0.212129	0.965097	0.965826	0.0326548	0.300393	0.270624	0.486817	0.592123
	uptake systems	gntT	0.895276	0.924067	0.183886	0.264457	0.665632	0.937306	0.783155	0.431893	0.661101	0.734472	0.414571	0.570805	0.581672	0.49347	0.799636	0.865129	0.334688	0.798542	0.721106	0.704372	0.517647	0.377177	0.100395	0.266296	0.658998	0.920046	0.759932	0.396737	0.0609106	0.564583	0.960694	0.208766	0.010294	0.788096	0.540964	0.541369	0.439524	0.268264	0.376703	0.984339	0.856846	0.667788	0.355944	0.410886	0.210627	0.808618	0.305796
	uptake systems	gntP	0.99114	0.031889	0.0410934	0.0331143	0.0743974	0.000540226	0.0180445	0.35987	0.498652	5.13906e-05	0.000319115	4.12281e-05	1.78679e-05	8.92281e-05	0.374632	0.0152185	0.410322	0.064983	0.604347	0.0325039	0.181042	0.119101	0.0614205	0.32641	0.896425	0.152095	0.0290764	0.102174	0.000182599	0.0521723	0.138685	0.28958	0.112074	0.0638263	0.418783	0.914273	0.832133	0.0824947	0.115523	0.848136	0.167268	0.0989882	0.989179	0.048707	0.0285681	0.237569	2.14332e-08
	uptake systems	galE	0.473402	0.531368	0.615883	0.819551	0.000786823	0.784366	0.4329	0.871971	0.530825	0.273765	0.884473	0.670539	0.69436	0.716046	0.354375	0.768819	0.232156	0.0131658	0.0265616	0.979156	0.0319617	0.429743	0.00423829	0.00977772	0.914458	0.517573	0.827625	0.159477	0.414814	0.489251	0.372589	0.707103	0.820578	0.0537073	0.500596	0.485986	0.32187	0.881551	0.208655	0.0317797	0.157277	0.221822	0.248094	0.830675	0.569922	0.0594136	0.0492172
	uptake systems	galU	0.857388	0.0234619	0.0163963	0.00249503	0.152307	0.000849225	0.00331016	0.16375	0.0144887	0.0185192	0.00103567	8.49831e-05	7.19655e-05	0.000168707	0.0354393	0.0258354	0.168316	0.066388	0.213377	0.532723	0.0130756	0.00152601	0.0532031	0.0469365	0.633042	0.0711685	0.022625	0.0248531	0.0372138	0.00704152	0.0715411	0.9152	0.0282797	0.124586	0.0437839	0.440844	0.686169	0.0754527	0.466637	0.480422	0.339277	0.328451	0.102651	0.717395	0.0352023	0.314568	2.98679e-06
	uptake systems	glpA	0.0776155	0.16944	0.00541563	0.0557133	0.332478	0.0154389	0.253585	0.62816	0.932293	0.000162156	0.000845207	0.000915084	0.000374232	0.000704147	0.769243	0.00856402	0.343547	0.0655689	0.563015	0.11191	0.235972	0.0996837	0.0503325	0.195735	0.886036	0.265061	0.0512411	0.0786115	0.000371473	0.101168	0.158592	0.301817	0.0349456	0.115237	0.692488	0.689719	0.600956	0.0853876	0.145579	0.954179	0.179252	0.121121	0.379465	0.0245976	0.0297275	0.124845	3.45754e-06
	uptake systems	glpD	0.000329263	0.345392	0.0260384	0.211718	0.925798	0.119806	0.78688	0.245481	0.570309	0.00608223	0.00221742	0.0078513	0.00517123	0.00528275	0.900551	0.00303139	0.546708	0.164032	0.855431	0.192429	0.472182	0.374433	0.308195	0.370369	0.669164	0.228152	0.0590115	0.0916956	0.00389625	0.134923	0.0990156	0.569704	0.279759	0.317994	0.868139	0.595764	0.577309	0.246172	0.303454	0.90883	0.175805	0.151091	0.216393	0.0677394	0.204802	0.147167	0.0051148
	uptake systems	glpF	0.111772	0.104882	0.018013	0.0351096	0.291216	0.00650301	0.130632	0.971263	0.6878	0.000230968	0.000213117	0.000185065	4.38418e-05	0.00013339	0.603462	0.00654156	0.510683	0.0606721	0.536168	0.138111	0.116182	0.0426015	0.0438156	0.139402	0.918875	0.158886	0.0244567	0.0487353	0.000955771	0.0256681	0.093013	0.407363	0.0309705	0.104397	0.439209	0.930395	0.800138	0.0975756	0.137803	0.988105	0.198003	0.197531	0.714166	0.0592359	0.0181882	0.111763	1.01096e-06
	expression machinery/transcription factors	rrnB	0.898814	0.0544607	0.213778	0.00535562	0.253596	0.0191959	0.0483749	0.364492	0.0675207	0.015381	0.0160329	0.00358398	0.00333964	0.0069075	0.501156	0.109376	0.843019	0.0287753	0.198613	0.207206	0.00077848	0.0475854	0.0194272	0.0265764	0.615782	0.0471049	0.0234624	0.219378	0.0161678	0.0262627	0.0316231	0.923125	0.0379676	0.322789	0.162868	0.464499	0.552261	0.343138	0.550405	0.230555	0.683776	0.613808	0.162594	0.64691	0.110945	0.377141	5.60447e-06
	expression machinery/transcription factors	rrnD	0.954448	0.0435079	0.050251	0.00321065	0.125581	0.0014502	0.00851703	0.300304	0.0709899	0.00211392	0.00268894	0.00012655	4.98639e-05	0.000235852	0.192272	0.0168529	0.940063	0.03799	0.408688	0.144211	0.00194154	0.00936321	0.0159588	0.0272636	0.557147	0.0390719	0.00779367	0.053378	0.00414407	0.00203182	0.0254037	0.843078	0.0132165	0.251021	0.0980902	0.467968	0.586836	0.138039	0.280437	0.431238	0.524667	0.718003	0.231124	0.462367	0.0136483	0.181679	9.73636e-10
	expression machinery/transcription factors	hupA	0.434841	0.065172	0.476655	0.00506542	0.184385	0.0509055	0.0653318	0.0919428	0.0293685	0.0615013	0.0523797	0.0141845	0.0147098	0.0308805	0.345654	0.158637	0.220208	0.0266811	0.455908	0.0124811	0.000463431	0.243014	0.024274	0.0334283	0.32021	0.0210657	0.0208624	0.415959	0.0181546	0.00967134	0.0125733	0.748689	0.0806437	0.424398	0.20958	0.350012	0.3764	0.700151	0.667684	0.184322	0.901362	0.725561	0.120222	0.842976	0.41969	0.519015	2.06825e-05
	expression machinery/transcription factors	seqA	0.468737	0.0396406	0.864741	0.00165307	0.378952	0.0199832	0.0110184	0.0195671	0.00204497	0.216632	0.0375897	0.00880224	0.00329724	0.0103342	0.140615	0.170224	0.226397	0.104585	0.27275	0.618115	2.61862e-05	0.00239888	0.0281635	0.0150339	0.113289	0.0084543	0.00395976	0.0936394	0.10874	0.000128001	0.00875008	0.509896	0.0375366	0.33011	0.019093	0.087275	0.150086	0.760279	0.451061	0.240134	0.852011	0.618742	0.000803922	0.337118	0.0575906	0.696911	0.000871829
	expression machinery/transcription factors	rpoE	0.54395	0.703284	0.0775743	0.0365799	0.368438	0.114838	0.694217	0.687231	0.406026	0.00517739	0.0312543	0.055998	0.0297852	0.0525652	0.600011	0.108783	0.175653	0.548503	0.839159	0.130113	0.868817	0.354346	0.197478	0.983849	0.204402	0.969283	0.334871	0.0888116	0.00170321	0.879002	0.953904	0.0830359	0.0436237	0.00560654	0.507872	0.366106	0.26501	0.0913212	0.0246066	0.38979	0.198734	0.0746306	0.0756208	0.00776921	0.034048	0.959852	0.00203317
	expression machinery/transcription factors	rpoH	0.0895285	0.0107821	0.434287	0.23497	0.612036	0.0144343	0.0137783	0.00146896	0.0123894	0.226186	0.139288	0.0736973	0.056015	0.136193	0.115037	0.887842	0.0755923	0.968985	0.514886	0.0707783	0.0692423	0.178673	0.633672	0.696558	0.223055	0.0591	0.0407538	0.0318411	0.581384	0.00375633	0.119358	0.953374	0.219359	0.363581	0.317817	0.439666	0.651678	0.414377	0.0409427	0.538775	0.143944	0.615522	0.102148	0.864232	0.324314	0.599826	0.164148
	expression machinery/transcription factors	ihfb	0.871621	0.161811	0.0976925	0.000441931	0.108903	0.0278969	0.0519857	0.309762	0.0631965	0.0297905	0.0104016	0.0039382	0.00151677	0.0047314	0.11891	0.0493065	0.900213	0.0142838	0.130734	0.479041	0.00035093	0.00272194	0.000934239	0.0121831	0.575186	0.0480447	0.00959288	0.0460173	0.00242506	0.00534124	0.034386	0.909386	0.00520748	0.119499	0.184845	0.270899	0.407815	0.228581	0.278084	0.179588	0.858289	0.755539	0.11135	0.697694	0.0143315	0.497394	2.18526e-07
	expression machinery/transcription factors	crp	0.606652	0.014033	0.970239	0.00688002	0.819303	0.0940863	0.077048	0.26744	0.675274	0.600793	0.927753	0.689939	0.788342	0.721387	0.505665	0.139941	0.499533	0.192121	0.419845	0.673828	0.0619953	0.670064	0.0587429	0.260536	0.940122	0.56413	0.408066	0.546085	0.0185161	0.993189	0.356037	0.98382	0.245836	0.0511772	0.252779	0.730871	0.684575	0.814428	0.807642	0.0664285	0.469424	0.814887	0.598886	0.518637	0.919218	0.160571	0.151904
	expression machinery/transcription factors	cyaA	0.0955546	0.732513	0.0295365	0.226082	0.800513	0.108489	0.732918	0.110255	0.147604	0.000306343	0.100288	0.0507801	0.0363648	0.046287	0.870523	0.0285468	0.369678	0.195556	0.924996	0.159289	0.700747	0.580586	0.207723	0.776085	0.460995	0.678	0.164496	0.164362	0.000210473	0.670554	0.577155	0.102901	0.0327412	0.199986	0.716212	0.510551	0.511511	0.0367168	0.0415903	0.791527	0.109093	0.167215	0.0323391	0.00207612	0.0412523	0.185593	0.00143152
	expression machinery/transcription factors	kdgr	0.021935	0.0418395	0.289194	0.259668	0.402192	0.00749712	0.00686603	0.029681	0.0575911	0.0775112	0.099311	0.0154774	0.0264362	0.0328197	0.227935	0.323492	0.730298	0.252817	0.988834	0.0579955	0.138396	0.735781	0.89314	0.921056	0.874435	0.349361	0.397988	0.843056	0.467606	0.318415	0.601518	0.697635	0.397731	0.329024	0.105159	0.280154	0.303307	0.963974	0.960645	0.477298	0.971274	0.84227	0.0868637	0.927401	0.744507	0.770162	0.00208366
	expression machinery/transcription factors	gntR	0.638827	0.495101	0.603928	0.242823	0.575025	0.555834	0.716262	0.412925	0.558401	0.317203	0.598114	0.433334	0.501782	0.512649	0.753885	0.620722	0.334248	0.20852	0.658697	0.111318	0.141026	0.866665	0.658654	0.642748	0.266337	0.0599373	0.036307	0.304739	0.0696001	0.147619	0.0414747	0.993018	0.654992	0.69172	0.8665	0.642188	0.704905	0.553334	0.216967	0.51105	0.246527	0.131752	0.597117	0.708977	0.98665	0.545566	0.30083
	expression machinery/transcription factors	gntR2	0.710563	0.213499	0.912003	0.289349	0.21955	0.377314	0.491091	0.15358	0.278968	0.393088	0.454707	0.27535	0.361812	0.370006	0.236601	0.699791	0.414236	0.108007	0.372757	0.160509	0.0577297	0.7582	0.505907	0.537033	0.255914	0.0699333	0.114794	0.346725	0.379996	0.0737082	0.0863537	0.519274	0.523183	0.656787	0.405113	0.345529	0.408297	0.504827	0.515242	0.433721	0.32209	0.188859	0.44899	0.994276	0.815302	0.484564	0.107241
	expression machinery/transcription factors	fur	0.737921	0.0273067	0.183714	0.797632	0.187483	0.00422811	0.0334843	0.912498	0.514249	0.00122745	0.00874001	0.00436362	0.00312775	0.00389555	0.658249	0.329721	0.436165	0.468191	0.392951	0.352516	0.977201	0.232672	0.293183	0.20645	0.800624	0.5905	0.428178	0.266866	0.0757455	0.295328	0.51753	0.327496	0.608316	0.829301	0.638159	0.336346	0.27172	0.0309085	0.503335	0.539947	0.0826545	0.152529	0.746445	0.0291465	0.132026	0.00645669	0.0194437
	synthetic promoters	epd+Crp-Cra	0.758802	0.0600476	0.0348818	0.00773483	0.0369618	0.00525507	0.00541263	0.179204	0.0171208	0.0468526	0.000244581	0.00036103	7.03226e-05	0.000492751	0.0984679	0.0487625	0.3128	0.0498175	0.310044	0.677647	0.0114975	0.000149559	0.00180849	0.0200431	0.994452	0.320331	0.193033	0.144688	0.0766541	0.0184218	0.301911	0.812902	0.0429888	0.2034	0.119549	0.36947	0.596395	0.589033	0.83518	0.489007	0.676119	0.741673	0.0570375	0.933076	0.00735441	0.400661	2.81229e-07
	synthetic promoters	epdIcd+Cra(epd)	0.676763	1.09299e-05	0.0548774	0.502538	0.150641	0.000202747	0.000631647	0.0531008	0.0437806	0.0115842	0.0187513	0.00393548	0.00392023	0.0070357	0.516888	0.629714	0.440635	0.120832	0.281813	0.447756	0.0993281	0.00248145	0.0757379	0.0933644	0.455945	0.117898	0.106049	0.330838	0.182702	0.0202315	0.142534	0.990515	0.124882	0.576926	0.0249766	0.527959	0.687119	0.673516	0.72371	0.921638	0.742925	0.855047	0.0709602	0.735569	0.042786	0.120136	0.00155691
	synthetic promoters	epdIcd+Cra(pykF)	0.362491	5.42648e-07	0.09163	0.359534	0.230425	1.76342e-08	4.89971e-06	0.028519	0.0550982	6.82628e-05	0.00456689	4.36066e-05	3.18462e-05	0.000125867	0.692698	0.282819	0.869626	0.180653	0.691777	0.0734387	0.179589	0.016095	0.256084	0.224809	0.398667	0.0525645	0.0222115	0.272636	0.0455632	0.00646603	0.0723826	0.621032	0.13988	0.989713	0.0190086	0.710468	0.829997	0.265869	0.23957	0.621037	0.215557	0.427025	0.137252	0.507911	0.0271568	0.0333392	0.000168256
	synthetic promoters	kbl-const	0.857061	0.0696454	0.0135581	0.158457	0.669766	0.00463658	0.0430793	0.561173	0.700427	0.00809714	0.121013	0.0114602	0.0118983	0.0103884	0.632468	0.0862462	0.258222	0.376278	0.811641	0.157967	0.967354	0.258411	0.739165	0.524137	0.792598	0.287345	0.0883291	0.395281	0.0296639	0.208392	0.25977	0.368541	0.0759957	0.260852	0.162828	0.719757	0.66261	0.0557412	0.26178	0.494909	0.0966083	0.0650724	0.832412	0.0941556	0.166176	0.19614	0.00869521
	synthetic promoters	pykF-const	0.968279	0.079637	0.0220316	0.334267	0.54768	0.00650594	0.0374798	0.827227	0.764363	0.0250995	0.0242571	0.0161889	0.0175842	0.0182443	0.915685	0.192352	0.0185223	0.603656	0.234312	0.151082	0.0339566	0.716173	0.500865	0.628943	0.505467	0.603853	0.896001	0.687089	0.434996	0.930904	0.645214	0.0755209	0.630946	0.748895	0.918416	0.0918129	0.0749194	0.154435	0.572715	0.0118085	0.128892	0.114627	0.301223	0.0688782	0.232186	0.0791604	0.179939
	synthetic promoters	epd-const	0.109295	0.562509	0.0246038	0.993707	0.320118	0.737464	0.512886	0.0351291	0.0162894	0.198515	0.387856	0.572377	0.474601	0.405616	0.232937	0.129487	0.0247091	0.358443	0.503137	0.556427	0.00225943	0.478073	0.622887	0.639247	0.168291	0.230439	0.789375	0.83494	0.0448218	0.111458	0.402544	0.0155727	0.945594	0.135343	0.129832	0.00616727	0.00892108	0.100291	0.394502	0.0398879	0.156271	0.0247143	0.00131061	0.000496785	0.44171	0.761666	0.776086
	synthetic promoters	epdIcd	0.125116	0.344923	0.0270928	0.431836	0.50384	0.937566	0.299652	0.0644768	0.0362515	0.356795	0.883648	0.928499	0.911517	0.830129	0.907878	0.188735	0.058562	0.642113	0.521606	0.414264	0.186257	0.657459	0.881033	0.741929	0.413984	0.615299	0.747067	0.302147	0.0337111	0.347764	0.874089	0.100583	0.26463	0.169449	0.192413	0.0742726	0.0754444	0.10994	0.222094	0.249043	0.215811	0.0621521	0.00583546	0.0236142	0.456534	0.802797	0.501013
			corresponding q-value (correction for multiple hypothesis testing as described by Storey et al., 2002). In red: q-value < 0.001
			metabolites
	Pathway	Promoter	Glycerol-P	F1P	Ga6P	G6P	F6P	FBP	DHAP	BPG	xPG	PEP	6PG	Ru5P	R5P	Xu5P	R1P	S7P	Lactate	Acetyl-CoA	Citrate/Isocitrate	Aconitate	Alpha ketoglutarate	Succinate	Fumarate	Malate	AMP	ADP	ATP	GMP	GDP	GTP	IMP	NAD	NADH	NADP	NADPH	GTTred	GTTox	Asparagine	Aspartate	Arginine	Glutamine	Glutamate	Phenylalanine	Tyrosine	Panthothenate	UDP-hexose	cAMP
	glycolysis/gluconeogenesis	pgi	0.39968	0.441167	0.123166	0.415978	0.432862	0.288626	0.375468	0.283134	0.292034	0.365338	0.156501	0.243412	0.233974	0.19739	0.424698	0.249103	0.00331632	0.311229	0.319308	0.19739	0.0106885	0.417338	0.285034	0.322975	0.247913	0.20232	0.30387	0.370801	0.346334	0.174539	0.172611	0.201778	0.268598	0.106959	0.36974	0.11796	0.0906798	0.0701107	0.409712	0.137749	0.118802	0.0215788	0.154095	0.0715616	0.403843	0.3681	0.379037
	glycolysis/gluconeogenesis	pfkA	0.269901	0.178114	0.427041	0.278432	0.157905	0.204364	0.136451	0.327025	0.254473	0.197381	0.339785	0.233835	0.291331	0.306756	0.320034	0.409712	0.329888	0.0463092	0.320286	0.355261	0.145806	0.382732	0.291869	0.438641	0.288626	0.277616	0.416022	0.355974	0.415978	0.289357	0.365338	0.258063	0.35565	0.105189	0.199271	0.0875549	0.0916337	0.345598	0.355974	0.129341	0.375664	0.289175	0.170436	0.257153	0.423017	0.120839	0.178051
	glycolysis/gluconeogenesis	epd	0.198832	4.83347e-05	0.236032	0.379382	0.12974	0.00639322	0.0104975	0.0450713	0.109478	0.0498046	0.211233	0.0952191	0.111317	0.123166	0.394548	0.262819	0.434114	0.220456	0.268598	0.242639	0.193683	0.0755575	0.261191	0.260507	0.278432	0.142304	0.176688	0.325521	0.363907	0.0748547	0.186174	0.413285	0.211757	0.178114	0.0755792	0.321204	0.357999	0.382388	0.32724	0.419798	0.302183	0.380404	0.111164	0.345582	0.179997	0.108562	0.0883753
	glycolysis/gluconeogenesis	gapA	0.34285	8.09282e-05	0.119573	0.291869	0.252034	1.22767e-06	0.000572647	0.137288	0.178725	0.00010461	0.0311518	0.000400801	0.000531664	0.000573842	0.426423	0.186174	0.399267	0.245215	0.306232	0.100759	0.376775	0.151898	0.376775	0.223922	0.271572	0.0774235	0.0372512	0.219853	0.0523833	0.0486898	0.0812423	0.31205	0.249889	0.41592	0.0673494	0.361105	0.354831	0.0424687	0.172016	0.269065	0.0318008	0.0678196	0.339365	0.0963489	0.125042	0.0175585	0.0147065
	glycolysis/gluconeogenesis	pgmI	0.210143	0.000337561	0.173063	0.425386	0.139642	5.87267e-05	0.000495533	0.0802093	0.143192	0.00359223	0.065451	0.0106994	0.00957967	0.0175585	0.414358	0.407682	0.403368	0.346589	0.419906	0.138604	0.329888	0.0745283	0.320034	0.303809	0.397733	0.22991	0.184631	0.268598	0.265702	0.0706241	0.266718	0.318256	0.260507	0.327121	0.10603	0.441655	0.414358	0.235267	0.223922	0.230174	0.211272	0.383659	0.228605	0.348507	0.0660501	0.0492619	0.0318008
	glycolysis/gluconeogenesis	pykF	0.268598	5.00441e-05	0.0812423	0.41177	0.241218	6.58581e-07	5.41531e-05	0.0839761	0.133933	0.00351598	0.0122825	0.000423508	0.000400801	0.000573842	0.440411	0.200315	0.170436	0.338778	0.432684	0.156131	0.430274	0.0868132	0.407682	0.296919	0.366227	0.215347	0.164308	0.335739	0.170436	0.0963489	0.24306	0.286761	0.346589	0.449261	0.0606891	0.376775	0.350814	0.20101	0.329888	0.178725	0.177498	0.220752	0.231627	0.255483	0.0932086	0.0660501	0.0221377
	glycolysis/gluconeogenesis	lpd	0.0515243	0.0977381	0.354831	0.293855	0.373198	0.116799	0.0594434	0.0420096	0.121896	0.373198	0.378497	0.315844	0.329888	0.321734	0.389598	0.272596	0.341146	0.108562	0.271572	0.383719	0.179194	0.415978	0.059815	0.211757	0.382486	0.429212	0.375775	0.340008	0.0828925	0.424463	0.328043	0.319745	0.186174	0.409627	0.133415	0.441383	0.438641	0.33836	0.359122	0.198538	0.438641	0.41918	0.102618	0.197901	0.374235	0.318158	0.213157
	glycolysis/gluconeogenesis	pyrG	0.400772	0.197901	0.134501	0.0033964	0.162066	0.0774448	0.100454	0.146878	0.0569764	0.124219	0.0335103	0.0250262	0.018808	0.034916	0.0355266	0.0859738	0.41177	0.0526755	0.283973	0.247174	0.000531664	0.0234048	0.0344432	0.11796	0.281221	0.0712564	0.044519	0.0450713	0.0671749	0.0133814	0.069423	0.350814	0.0151884	0.0928106	0.159869	0.111164	0.177498	0.340601	0.235267	0.15512	0.44319	0.440411	0.0806859	0.352912	0.0975009	0.437835	2.39923e-05
	glycolysis/gluconeogenesis	fbp	0.170436	6.00621e-06	0.390481	0.276046	0.348411	0.0022185	0.00596193	0.020226	0.155686	0.047988	0.214571	0.0633268	0.0906369	0.0802409	0.395894	0.393166	0.253221	0.318256	0.441167	0.0894899	0.41279	0.421612	0.211716	0.380176	0.107964	0.0723508	0.108577	0.424807	0.399202	0.0808851	0.103113	0.377998	0.341622	0.229655	0.0551168	0.372239	0.355334	0.363437	0.334355	0.262819	0.0875549	0.129985	0.154095	0.416011	0.39397	0.0700027	0.310783
	glycolysis/gluconeogenesis	ppsA	0.291869	6.60998e-06	0.135883	0.273881	0.252034	6.06694e-06	0.000314659	0.0492619	0.0849664	0.00568451	0.0311518	0.00165616	0.00206457	0.00317203	0.301796	0.259335	0.341622	0.220116	0.283157	0.193215	0.253827	0.0558844	0.31536	0.24001	0.174522	0.0510836	0.0297938	0.124883	0.0872376	0.0219851	0.0675933	0.409712	0.215061	0.41297	0.0450713	0.395931	0.431196	0.11796	0.179695	0.322749	0.0819135	0.126376	0.155226	0.318158	0.114211	0.0813881	0.0239497
	pentose phosphate pathway/ED pathway	zwf	0.359203	0.0506894	0.061899	0.210306	0.0614621	0.00697158	0.0450713	0.235593	0.273538	0.00073587	0.00840207	0.00251635	0.00251635	0.00415563	0.343291	0.113855	0.378497	0.047029	0.350814	0.0450713	0.204364	0.210306	0.121059	0.302183	0.392134	0.169043	0.134481	0.278261	0.0274304	0.103701	0.166565	0.346589	0.211757	0.254073	0.266474	0.382486	0.407264	0.258821	0.252894	0.410367	0.244626	0.156242	0.374445	0.155686	0.186174	0.104708	5.69855e-05
	pentose phosphate pathway/ED pathway	gnd	0.259905	0.427431	0.187485	0.161951	0.439883	0.449421	0.323177	0.23295	0.117478	0.301347	0.442132	0.409627	0.397754	0.431625	0.361105	0.402923	0.164226	0.356284	0.357999	0.430696	0.0183572	0.324917	0.255092	0.201105	0.280318	0.23317	0.311828	0.426508	0.432243	0.230167	0.249355	0.201778	0.362113	0.392425	0.228045	0.169043	0.166196	0.199638	0.301347	0.110943	0.0924793	0.0730608	0.0614828	0.101177	0.402923	0.19739	0.236203
	pentose phosphate pathway/ED pathway	tktA	0.358371	0.186174	0.280381	0.139116	0.0679807	0.124883	0.186174	0.424376	0.232605	0.212288	0.230997	0.146167	0.133954	0.163003	0.351365	0.113202	0.425386	0.353935	0.366667	0.179997	0.203898	0.251134	0.340914	0.271125	0.362878	0.268948	0.19739	0.235527	0.110307	0.271572	0.271572	0.300787	0.0551168	0.308051	0.259962	0.381112	0.429848	0.292183	0.293828	0.44347	0.287599	0.41551	0.418426	0.248176	0.232096	0.350163	0.100759
	pentose phosphate pathway/ED pathway	talA	0.405971	0.04802	0.114211	0.0375312	0.145516	0.00415563	0.027992	0.164822	0.137912	0.00514406	0.00897161	0.00111584	0.000572647	0.00187967	0.194553	0.0643403	0.419906	0.0732452	0.275453	0.115158	0.0464932	0.0619658	0.0739678	0.133796	0.259335	0.0476911	0.0131609	0.0558371	0.0033964	0.014492	0.039179	0.362113	0.0715616	0.134572	0.170334	0.32903	0.373956	0.119107	0.121059	0.381112	0.187883	0.178725	0.231144	0.214364	0.0637869	0.192798	1.0105e-05
	pentose phosphate pathway/ED pathway	talB	0.105189	0.0984354	0.381331	0.0510836	0.207389	0.0264591	0.0348234	0.0361268	0.105189	0.0556005	0.134615	0.0429589	0.033269	0.0627276	0.170436	0.209994	0.178612	0.140671	0.348016	0.0502844	0.0221377	0.171445	0.210391	0.364389	0.244763	0.0606891	0.0284796	0.235267	0.0883753	0.0139211	0.0755792	0.409712	0.0635979	0.22472	0.105189	0.118138	0.129985	0.407728	0.127443	0.323177	0.447322	0.360984	0.0794302	0.357795	0.133954	0.432619	0.00196512
	pentose phosphate pathway/ED pathway	rpiA	0.281769	0.0786872	0.148661	0.0715616	0.259888	0.0274304	0.0635979	0.187389	0.233974	0.0299764	0.0499794	0.0138359	0.014492	0.0214827	0.274268	0.0747088	0.424698	0.0546861	0.260976	0.100454	0.1846	0.260048	0.161951	0.285034	0.287599	0.09036	0.0558575	0.306756	0.00727819	0.11796	0.100535	0.369253	0.19739	0.129961	0.1846	0.326578	0.334712	0.211757	0.239599	0.360824	0.21369	0.100959	0.31536	0.178752	0.264719	0.278378	0.00245345
	pentose phosphate pathway/ED pathway	aroK	0.428971	0.220116	0.139589	0.000400801	0.242639	0.0830526	0.124802	0.281442	0.114211	0.0803447	0.0373598	0.018808	0.0107031	0.0226438	0.24001	0.0461372	0.410856	0.0748547	0.243412	0.149803	0.00487725	0.0839774	0.0253427	0.0412332	0.359122	0.0985817	0.0528639	0.189736	0.0106994	0.0595406	0.0715616	0.43095	0.0345436	0.0975183	0.200315	0.317688	0.34285	0.277166	0.329658	0.187389	0.424297	0.401173	0.198538	0.319329	0.100759	0.423488	1.43518e-06
	pentose phosphate pathway/ED pathway	eda1	0.417338	0.136999	0.260995	0.350126	0.255483	0.0984816	0.186174	0.373198	0.400772	0.0619658	0.144464	0.112848	0.108222	0.11796	0.358568	0.301796	0.306496	0.206893	0.277763	0.257893	0.442534	0.257189	0.243301	0.348411	0.440446	0.311121	0.233594	0.168055	0.0747088	0.304573	0.327025	0.195776	0.289032	0.252034	0.43812	0.38905	0.338141	0.0723498	0.147792	0.32245	0.0643403	0.0450713	0.346334	0.0755792	0.233974	0.0868132	0.129985
	TCA cycle/glyoxylate shunt/anapleurosis	pck	0.429848	0.0310014	0.0809481	0.0672449	0.139726	0.00141377	0.0292109	0.267443	0.2443	0.000256961	0.0104893	0.000533955	0.000359954	0.000726255	0.399751	0.0780692	0.380404	0.0985817	0.257463	0.0780692	0.166047	0.126376	0.115949	0.142642	0.432846	0.126831	0.0556005	0.20764	0.00695709	0.0735513	0.114211	0.281218	0.0872062	0.170436	0.165477	0.417556	0.405445	0.0794302	0.18502	0.447156	0.135883	0.121059	0.409908	0.0730608	0.0797738	0.103113	1.0105e-05
	TCA cycle/glyoxylate shunt/anapleurosis	ppc	0.412227	0.0750347	0.102817	0.0791573	0.235267	0.0429845	0.110977	0.381112	0.260507	0.0215788	0.170436	0.109262	0.11796	0.0967433	0.157446	0.416022	0.109594	0.38905	0.429212	0.301347	0.0255276	0.442948	0.293114	0.388313	0.321064	0.339049	0.382388	0.413516	0.346279	0.400541	0.354049	0.129961	0.260507	0.277763	0.432846	0.0879442	0.0965913	0.0990555	0.36974	0.0619658	0.0875549	0.0985817	0.169901	0.0490139	0.267657	0.0103003	0.343291
	TCA cycle/glyoxylate shunt/anapleurosis	acs	0.43812	0.0301098	0.0984816	0.139116	0.0965913	0.00102068	0.0169408	0.255483	0.212394	0.000229248	0.00415563	0.000256961	8.3099e-05	0.000311425	0.372861	0.077023	0.448319	0.0706241	0.273881	0.137388	0.11796	0.0706772	0.0977381	0.155852	0.359122	0.105189	0.0515243	0.176777	0.02533	0.0276562	0.0985817	0.346279	0.139965	0.271896	0.137033	0.378497	0.39968	0.134692	0.18502	0.419798	0.194553	0.243438	0.317688	0.155358	0.0589713	0.0526755	3.15748e-05
	TCA cycle/glyoxylate shunt/anapleurosis	ackA	0.441792	0.241244	0.390896	0.281442	0.129341	0.199271	0.321204	0.286839	0.108793	0.129647	0.265786	0.418083	0.384997	0.382486	0.0149002	0.44817	0.239608	0.103113	0.282227	0.247913	0.0150947	0.188243	0.154095	0.407682	0.382486	0.372861	0.392543	0.187485	0.220752	0.257893	0.378947	0.0637869	0.360913	0.355147	0.448319	0.0366269	0.0806859	0.0863362	0.222823	0.0270048	0.0899009	0.180502	0.0612993	0.00697158	0.343291	0.117478	0.258988
	TCA cycle/glyoxylate shunt/anapleurosis	acnB	0.266684	0.109262	0.356925	0.0150947	0.308051	0.18009	0.202394	0.339723	0.350814	0.268598	0.338242	0.421547	0.398921	0.424698	0.129647	0.139596	0.376775	0.20601	0.0850547	0.31492	0.0780692	0.338742	0.0425882	0.0780692	0.407128	0.249747	0.190733	0.120917	0.0780692	0.277763	0.189953	0.385932	0.31536	0.0703757	0.320034	0.407838	0.413161	0.145806	0.416022	0.110539	0.422195	0.301347	0.416875	0.344016	0.417686	0.283973	0.203351
	TCA cycle/glyoxylate shunt/anapleurosis	icd	0.432846	0.0828775	0.243412	0.0678196	0.345166	0.0788955	0.0991093	0.32903	0.432243	0.19739	0.306247	0.258488	0.259888	0.249219	0.407728	0.291875	0.134572	0.229655	0.281626	0.363329	0.127443	0.198538	0.219853	0.292183	0.363907	0.306232	0.32245	0.38905	0.164912	0.399267	0.260507	0.348411	0.378497	0.171928	0.275601	0.335739	0.294749	0.384775	0.395931	0.0899009	0.304573	0.412498	0.435452	0.409712	0.199271	0.133634	0.381867
	TCA cycle/glyoxylate shunt/anapleurosis	sdhC	0.336126	0.024616	0.0464932	0.0706078	0.127443	0.00073587	0.00325879	0.119122	0.0635979	0.0284796	0.000533955	0.000256961	0.000103086	0.000495533	0.168055	0.0750347	0.133954	0.20101	0.403826	0.19145	0.155852	0.020226	0.124187	0.156971	0.441167	0.251866	0.178114	0.162665	0.105428	0.0774235	0.260236	0.355334	0.157419	0.192692	0.119111	0.409424	0.428269	0.278677	0.360984	0.4107	0.385087	0.358568	0.156242	0.373956	0.0498015	0.262819	6.42983e-05
	TCA cycle/glyoxylate shunt/anapleurosis	fumA	0.397591	0.0344432	0.059815	0.0773425	0.0894975	0.00378252	0.0183572	0.161809	0.106602	0.00722009	0.00669128	0.000615796	0.000400801	0.00101583	0.193215	0.0746515	0.378497	0.0561757	0.22388	0.149503	0.0413418	0.0457669	0.0637869	0.100259	0.366227	0.0941421	0.0496817	0.159199	0.0450713	0.0203447	0.0906798	0.409528	0.102889	0.213649	0.11796	0.307917	0.34285	0.169043	0.252034	0.329888	0.275516	0.262628	0.193683	0.264705	0.070975	0.127664	1.66863e-06
	TCA cycle/glyoxylate shunt/anapleurosis	mdh	0.432099	0.102866	0.0548531	0.0104893	0.0790732	0.0208915	0.0449077	0.201618	0.0679807	0.0416488	0.000646034	0.000495533	0.000337561	0.000573842	0.104307	0.0370261	0.256321	0.025289	0.0898736	0.352367	0.0507821	0.0339172	0.0413418	0.0991093	0.32903	0.0902759	0.064183	0.117831	0.0308983	0.0426284	0.0902759	0.356284	0.134605	0.0703757	0.114211	0.236032	0.288243	0.186174	0.375664	0.170436	0.329532	0.19929	0.134501	0.330333	0.156131	0.301347	1.0105e-05
	TCA cycle/glyoxylate shunt/anapleurosis	mqo	0.110977	0.376775	0.161093	0.365293	0.170436	0.447156	0.317537	0.0859738	0.0855864	0.0734769	0.337071	0.381112	0.320446	0.343291	0.372239	0.335739	0.337734	0.0701374	0.147393	0.327205	0.310005	0.183136	0.0149002	0.301347	0.219391	0.382526	0.381112	0.325288	0.0678196	0.44221	0.400541	0.152073	0.192533	0.433716	0.235267	0.423156	0.420464	0.252034	0.168055	0.350725	0.402621	0.409429	0.121085	0.0986829	0.0620314	0.104339	0.102279
	TCA cycle/glyoxylate shunt/anapleurosis	aceB	0.277763	0.415978	0.448319	0.034916	0.235267	0.396858	0.443001	0.359294	0.415978	0.233974	0.350814	0.271572	0.295842	0.30669	0.434366	0.251586	0.191666	0.220802	0.365338	0.0695738	0.169043	0.220802	0.309501	0.337978	0.399751	0.1846	0.170436	0.381867	0.064183	0.356284	0.154699	0.356284	0.344432	0.156789	0.430126	0.439497	0.400604	0.407264	0.417556	0.20101	0.432618	0.273881	0.433926	0.302338	0.337071	0.231214	0.0678196
	uptake systems	dctA	0.315791	0.0620314	0.16225	0.32245	0.0803447	0.0156088	0.0678196	0.298281	0.444259	0.000423508	0.0559681	0.0241982	0.0240909	0.0359836	0.373956	0.203898	0.407838	0.0276562	0.291875	0.100454	0.288626	0.24506	0.0812423	0.448183	0.377709	0.169043	0.120839	0.259902	0.00509952	0.178114	0.210306	0.258821	0.214149	0.300454	0.33762	0.325198	0.341052	0.206704	0.107683	0.43095	0.165477	0.129181	0.432243	0.112779	0.158173	0.0991808	0.00249208
	uptake systems	dcuB	0.338242	0.0273651	0.211757	0.260507	0.0985817	0.00509952	0.0318008	0.281386	0.323177	5.00441e-05	0.0626108	0.00751687	0.00751687	0.0127153	0.424376	0.170436	0.262819	0.0308983	0.219853	0.080432	0.139642	0.269901	0.108793	0.258821	0.294749	0.0730608	0.0477944	0.31898	0.00552427	0.0770753	0.0812423	0.36353	0.259888	0.41551	0.206422	0.338242	0.316206	0.155226	0.162907	0.329497	0.155358	0.186174	0.365338	0.105428	0.172016	0.0372512	0.00106776
	uptake systems	ptsH	0.355974	0.064183	0.346589	0.0986829	0.258063	0.0175585	0.0985817	0.329888	0.424376	0.000139904	0.178114	0.0396183	0.0359205	0.0501974	0.341052	0.223922	0.152946	0.123538	0.337734	0.0276562	0.151921	0.37645	0.213251	0.277616	0.324769	0.0703757	0.0215788	0.269901	0.00165616	0.100021	0.0722286	0.278261	0.0748547	0.298001	0.250811	0.447322	0.430126	0.0809795	0.0553929	0.432846	0.081889	0.129341	0.383136	0.0492619	0.155852	0.103701	0.00382434
	uptake systems	ptsG	0.365338	0.343291	0.109262	0.0200634	0.114211	0.291331	0.20101	0.166877	0.0299764	0.414294	0.0276562	0.0927811	0.0747088	0.1012	0.0429845	0.12951	0.178114	0.105189	0.171928	0.42238	0.02533	0.0216839	0.0113673	0.0485104	0.441655	0.334357	0.348003	0.238164	0.255483	0.159894	0.316206	0.348864	0.206319	0.111339	0.279554	0.231214	0.318158	0.355974	0.260507	0.149803	0.145157	0.378497	0.0580826	0.207215	0.204402	0.276819	0.00636417
	uptake systems	fruB	0.268163	0.000149141	0.36353	0.211449	0.210306	0.025289	0.0274982	0.0635979	0.169043	0.103113	0.34285	0.20163	0.234835	0.238164	0.449116	0.144464	0.438068	0.316206	0.290498	0.417556	0.327121	0.0985817	0.403398	0.384997	0.260236	0.193683	0.251134	0.382778	0.370523	0.113239	0.264093	0.343654	0.348276	0.0731613	0.0678196	0.289478	0.317901	0.440101	0.365338	0.394285	0.321734	0.432567	0.117478	0.228686	0.249183	0.114337	0.315844
	uptake systems	idnD	0.399467	0.434204	0.197853	0.180069	0.407777	0.382486	0.395501	0.247174	0.262628	0.193441	0.287599	0.43152	0.407682	0.407728	0.400604	0.41279	0.296079	0.350835	0.377313	0.321204	0.319982	0.409672	0.314299	0.403731	0.319982	0.403285	0.281221	0.288626	0.0985817	0.378862	0.407264	0.317596	0.0310014	0.361105	0.441655	0.388969	0.389598	0.144452	0.189752	0.381827	0.265702	0.305411	0.187198	0.210306	0.254743	0.41279	0.175302
	uptake systems	idnK	0.348375	0.19739	0.186174	0.0622283	0.409672	0.114211	0.196204	0.352403	0.329362	0.11305	0.384706	0.208482	0.220116	0.246868	0.272424	0.333626	0.355147	0.287038	0.361105	0.228415	0.139642	0.162066	0.213712	0.239274	0.38905	0.185872	0.100454	0.135561	0.0606891	0.216838	0.185872	0.346589	0.00751687	0.286839	0.245215	0.424297	0.440411	0.120839	0.143931	0.416669	0.237649	0.27976	0.432099	0.315844	0.129341	0.417338	0.0457669
	uptake systems	gntK	0.428335	0.271572	0.393975	0.432243	0.226582	0.254824	0.191666	0.166531	0.124387	0.381073	0.0635246	0.0848506	0.0965913	0.0813881	0.274449	0.174539	0.281221	0.153647	0.311828	0.416022	0.295861	0.440411	0.386878	0.425386	0.154923	0.147393	0.251866	0.445208	0.356839	0.084775	0.160031	0.0883753	0.0678196	0.425827	0.169043	0.133954	0.11796	0.28513	0.244673	0.195354	0.441383	0.441567	0.0710229	0.239047	0.223922	0.311828	0.34483
	uptake systems	gntT	0.425386	0.431814	0.179997	0.220802	0.365338	0.433926	0.398448	0.289963	0.363907	0.382778	0.283134	0.33836	0.341389	0.315045	0.402744	0.417686	0.253794	0.402492	0.380176	0.37634	0.320644	0.269078	0.127648	0.221456	0.363437	0.430978	0.390481	0.277616	0.0980971	0.336765	0.440411	0.193441	0.0379454	0.39968	0.328617	0.328716	0.292183	0.222647	0.269068	0.44626	0.416022	0.36575	0.260995	0.281769	0.1945	0.405156	0.241218
	uptake systems	gntP	0.447693	0.0703757	0.0793042	0.0715616	0.108222	0.0051467	0.05261	0.262732	0.316263	0.000891316	0.00353859	0.000753709	0.00045608	0.00138747	0.268598	0.04802	0.281631	0.100759	0.347905	0.0709229	0.178612	0.139642	0.0984816	0.250754	0.425386	0.162142	0.0678195	0.129181	0.0023983	0.0898736	0.154291	0.233882	0.13477	0.100021	0.285034	0.430126	0.410241	0.114211	0.137288	0.414358	0.170436	0.126968	0.447322	0.0866849	0.0672133	0.207215	4.14219e-06
	uptake systems	galE	0.306496	0.325198	0.350814	0.407728	0.00695709	0.398914	0.290496	0.419199	0.325086	0.225552	0.422805	0.366227	0.373796	0.378862	0.260507	0.393671	0.204364	0.0448642	0.0643403	0.444507	0.0704213	0.289238	0.0221377	0.0366415	0.430126	0.320644	0.409672	0.166565	0.283134	0.312942	0.268089	0.376775	0.407825	0.0907075	0.317108	0.311738	0.24882	0.422005	0.193441	0.0703757	0.165579	0.199638	0.212288	0.409832	0.338242	0.0967225	0.0871497
	uptake systems	galU	0.416022	0.0614828	0.0496817	0.0154832	0.16224	0.0072255	0.019137	0.169043	0.0465574	0.0528639	0.00833974	0.00133683	0.00114538	0.00223756	0.0735327	0.0637869	0.170436	0.101659	0.196204	0.325521	0.0446693	0.011099	0.0904203	0.084889	0.355974	0.105223	0.0601331	0.0627276	0.0750347	0.0299764	0.105428	0.430126	0.067001	0.143931	0.0812423	0.292633	0.3722	0.10878	0.304084	0.309195	0.255483	0.251586	0.129341	0.379037	0.0732655	0.245215	0.000130342
	uptake systems	glpA	0.109948	0.171327	0.0255276	0.0930966	0.25283	0.0484597	0.214957	0.355147	0.432846	0.00221585	0.0072255	0.00751687	0.0038944	0.00639322	0.393739	0.0339755	0.257628	0.100914	0.336126	0.134692	0.206487	0.127443	0.0879731	0.186214	0.423156	0.220802	0.0887585	0.110943	0.0038944	0.128269	0.166234	0.239551	0.0731817	0.137112	0.373198	0.372861	0.346838	0.116799	0.157807	0.439035	0.178114	0.140649	0.269901	0.0626108	0.0678196	0.144027	0.000141741
	uptake systems	glpD	0.00359223	0.258063	0.0639302	0.195108	0.432099	0.139842	0.399442	0.211525	0.338242	0.0276562	0.014492	0.0318008	0.02533	0.0253427	0.426423	0.0181458	0.329888	0.169043	0.415978	0.18502	0.306232	0.268598	0.242639	0.266939	0.366227	0.202394	0.0965913	0.121059	0.0214827	0.151921	0.126968	0.338242	0.229234	0.247174	0.418398	0.346279	0.340008	0.211716	0.24001	0.428991	0.175912	0.161837	0.19739	0.102889	0.191666	0.159146	0.025289
	uptake systems	glpF	0.134692	0.130411	0.05261	0.0732452	0.234503	0.028576	0.148249	0.44221	0.372239	0.00278982	0.00259739	0.00240732	0.000780401	0.00189952	0.347812	0.0286395	0.319308	0.0978294	0.327025	0.154095	0.137749	0.0806859	0.0812423	0.154706	0.43095	0.166367	0.0626108	0.0866849	0.00774248	0.0635979	0.122166	0.281221	0.0695977	0.130047	0.292183	0.432619	0.402791	0.126077	0.154095	0.447322	0.187449	0.187389	0.378497	0.0965913	0.0526755	0.134692	5.69855e-05
	expression machinery/transcription factors	rrnB	0.426048	0.0917508	0.196204	0.0255114	0.214957	0.0543278	0.0863362	0.264705	0.102865	0.0483905	0.0492619	0.0202866	0.0192254	0.0297938	0.317108	0.133954	0.41279	0.0673494	0.187485	0.193054	0.00695709	0.0855864	0.0546861	0.0643403	0.350814	0.0849664	0.0614828	0.198538	0.049326	0.064183	0.0703757	0.431625	0.0755792	0.249103	0.168708	0.303129	0.332051	0.257463	0.331082	0.203857	0.3712	0.350814	0.168682	0.359851	0.134605	0.269078	0.000210608
	expression machinery/transcription factors	rrnD	0.439035	0.0812423	0.0879442	0.018808	0.144464	0.0107206	0.0339172	0.239047	0.105189	0.0140185	0.0165348	0.00186087	0.000876067	0.0028236	0.18502	0.0503292	0.434366	0.0755792	0.281223	0.156953	0.0134009	0.0357819	0.0492619	0.0653828	0.334245	0.0773425	0.0318008	0.0906038	0.0219851	0.0138359	0.0635246	0.41279	0.0449077	0.213712	0.126376	0.304573	0.343291	0.154095	0.229511	0.289812	0.322629	0.379131	0.20396	0.302183	0.0452543	0.178725	6.58581e-07
	expression machinery/transcription factors	hupA	0.291036	0.100759	0.307796	0.0252865	0.179997	0.0884036	0.100759	0.121085	0.0678196	0.0984816	0.0899009	0.0463092	0.0470445	0.0695738	0.258063	0.166234	0.198867	0.0643403	0.300007	0.0429845	0.00464402	0.210306	0.0623122	0.0715616	0.247913	0.0571108	0.0567871	0.283629	0.0526755	0.0364447	0.0431714	0.386878	0.112704	0.2875	0.193683	0.25974	0.269065	0.37527	0.36575	0.179997	0.426508	0.381112	0.139965	0.41279	0.28513	0.321064	0.000495533
	expression machinery/transcription factors	seqA	0.304573	0.077946	0.417653	0.0118324	0.269901	0.055511	0.0398554	0.0548531	0.0138359	0.19739	0.0754487	0.0344432	0.019137	0.0379902	0.155226	0.171854	0.20163	0.130161	0.224853	0.351641	0.000571377	0.0151648	0.0668427	0.0477944	0.135883	0.0338379	0.0215135	0.12275	0.133933	0.00186197	0.0344109	0.319205	0.0754487	0.252021	0.0541501	0.11796	0.161272	0.390481	0.297517	0.208779	0.41551	0.35185	0.00697158	0.254743	0.0952455	0.374275	0.00732568
	expression machinery/transcription factors	rpoE	0.329497	0.375907	0.109948	0.0747088	0.266474	0.136999	0.373796	0.372239	0.280676	0.02533	0.0700027	0.0932086	0.0678196	0.0899009	0.346589	0.133933	0.175891	0.330231	0.412227	0.147792	0.418426	0.260507	0.187389	0.446188	0.191496	0.441952	0.253794	0.118957	0.0121271	0.421381	0.439035	0.114211	0.0812423	0.0263357	0.318257	0.265564	0.220802	0.121059	0.0626108	0.274502	0.187485	0.108445	0.10878	0.0318008	0.0723093	0.440411	0.0138359
	expression machinery/transcription factors	rpoH	0.119444	0.0392106	0.290849	0.20601	0.350245	0.0464932	0.0455739	0.0108002	0.0429761	0.20163	0.154706	0.107683	0.0932086	0.1529	0.137033	0.423667	0.10878	0.441952	0.320034	0.105189	0.104197	0.178051	0.356148	0.374235	0.200315	0.0965913	0.0790732	0.0703757	0.341368	0.0209986	0.139726	0.438989	0.198538	0.2643	0.247174	0.292183	0.361167	0.283134	0.0791573	0.327729	0.156789	0.350814	0.129181	0.417556	0.249568	0.346589	0.169043
	expression machinery/transcription factors	ihfb	0.41918	0.168055	0.126108	0.00446161	0.133933	0.0663263	0.0897037	0.243353	0.0991808	0.0678196	0.0380313	0.0214827	0.0110915	0.024063	0.139642	0.0871938	0.426423	0.0464506	0.148249	0.308453	0.00378252	0.016662	0.00761364	0.0425882	0.339645	0.0859738	0.03625	0.0839761	0.0151884	0.0255114	0.0726849	0.429104	0.02533	0.139726	0.18009	0.223922	0.281221	0.202641	0.228415	0.178114	0.416022	0.38908	0.134618	0.374399	0.0464932	0.316058	2.11163e-05
	expression machinery/transcription factors	crp	0.348411	0.0460783	0.442132	0.0297938	0.407728	0.123166	0.109594	0.222099	0.3681	0.346838	0.432243	0.372861	0.39968	0.380176	0.318027	0.154923	0.316674	0.18502	0.28513	0.36757	0.0985817	0.366227	0.0964429	0.219391	0.434366	0.336643	0.281221	0.329888	0.0528639	0.44817	0.260995	0.446188	0.211696	0.0887585	0.214571	0.382486	0.371485	0.407162	0.404816	0.101659	0.304873	0.407241	0.346589	0.321064	0.43095	0.167225	0.162066
	expression machinery/transcription factors	cyaA	0.124297	0.382486	0.0678196	0.20163	0.402791	0.133911	0.382526	0.134481	0.159252	0.00345358	0.127636	0.0883753	0.0746515	0.0841645	0.41895	0.0672133	0.266726	0.186174	0.432099	0.166531	0.375293	0.341146	0.193215	0.395894	0.301796	0.368953	0.169043	0.169043	0.00258849	0.366227	0.340008	0.129375	0.0710965	0.188271	0.378862	0.319308	0.319329	0.0748065	0.0796948	0.400448	0.133954	0.170436	0.0706772	0.0139211	0.0794302	0.180502	0.0106994
	expression machinery/transcription factors	kdgr	0.059112	0.0799458	0.233835	0.218955	0.279167	0.0311518	0.0297938	0.0678196	0.0952455	0.109948	0.127127	0.0484683	0.064323	0.0711529	0.202394	0.249219	0.382388	0.214571	0.447322	0.0956803	0.154095	0.383135	0.424698	0.431196	0.419798	0.259399	0.277763	0.41279	0.304569	0.247174	0.347015	0.374399	0.277763	0.25176	0.130635	0.229419	0.24001	0.441167	0.440411	0.307917	0.44221	0.41279	0.11796	0.432243	0.385453	0.39397	0.0139211
	expression machinery/transcription factors	gntR	0.357795	0.31536	0.347812	0.210306	0.339645	0.333754	0.378862	0.282844	0.334553	0.246905	0.346589	0.290498	0.317356	0.319745	0.388969	0.352414	0.253621	0.193441	0.363437	0.134618	0.155358	0.417985	0.363437	0.358568	0.221456	0.0973407	0.0746515	0.240665	0.104339	0.159252	0.0795859	0.44817	0.362558	0.373198	0.417985	0.358568	0.37645	0.332548	0.19739	0.319329	0.211757	0.149152	0.346334	0.377313	0.447156	0.329888	0.239254
	expression machinery/transcription factors	gntR2	0.377709	0.196204	0.42974	0.233835	0.198538	0.269078	0.31397	0.162955	0.228725	0.276046	0.299484	0.226582	0.263439	0.26682	0.20677	0.375226	0.283134	0.133634	0.268089	0.167225	0.0953582	0.390005	0.318032	0.327121	0.216515	0.104655	0.136999	0.258577	0.270136	0.107683	0.117527	0.321064	0.32245	0.363254	0.280381	0.258063	0.281221	0.317901	0.320034	0.290614	0.248848	0.183136	0.29644	0.448183	0.407264	0.311121	0.132978
	expression machinery/transcription factors	fur	0.383659	0.0653828	0.179966	0.402184	0.182076	0.0221377	0.0715616	0.429823	0.320034	0.00965422	0.0344109	0.0226438	0.0184773	0.0214827	0.363437	0.251866	0.291386	0.304573	0.276046	0.260236	0.443917	0.204526	0.235267	0.192692	0.402791	0.344181	0.288626	0.221759	0.10878	0.236032	0.320644	0.251134	0.348706	0.409712	0.35763	0.254473	0.224414	0.0695738	0.317596	0.328147	0.114211	0.16225	0.386161	0.0678196	0.149338	0.028576	0.0546861
	synthetic promoters	epd+Crp-Cra	0.390166	0.0974029	0.0731613	0.0318008	0.0748547	0.0253427	0.0255276	0.178114	0.0507927	0.0848506	0.00290242	0.00382434	0.00113255	0.00487725	0.126626	0.0866849	0.244626	0.0875549	0.243412	0.368909	0.0412575	0.00206457	0.0127153	0.0555633	0.448183	0.247913	0.185469	0.157219	0.109273	0.0528639	0.239551	0.4067	0.0808851	0.190822	0.139726	0.266718	0.346279	0.343654	0.410856	0.312934	0.368374	0.384855	0.0946772	0.432846	0.0308983	0.278432	2.39923e-05
	synthetic promoters	epdIcd+Cra(epd)	0.368576	0.000337561	0.0923379	0.317537	0.161739	0.00251635	0.00589317	0.09036	0.0812423	0.0413418	0.0534047	0.0214827	0.0214827	0.0299764	0.320614	0.355334	0.292633	0.140555	0.230081	0.295914	0.127127	0.0154699	0.10878	0.122508	0.300007	0.139116	0.13162	0.252034	0.179234	0.0557429	0.156131	0.44756	0.144027	0.340008	0.0629218	0.32377	0.372239	0.367548	0.380955	0.431276	0.384997	0.415978	0.105189	0.383135	0.080728	0.139965	0.0112633
	synthetic promoters	epdIcd+Cra(pykF)	0.263791	4.07839e-05	0.121059	0.262628	0.203857	3.97601e-06	0.000189385	0.0672133	0.0924793	0.00111584	0.0234913	0.000780401	0.000624384	0.00186087	0.373198	0.230485	0.418667	0.178388	0.373198	0.107638	0.178114	0.0492619	0.216524	0.20101	0.277861	0.0899009	0.0595017	0.224853	0.0832962	0.028576	0.106436	0.352414	0.154923	0.447347	0.0540238	0.377709	0.409712	0.221339	0.208482	0.352414	0.19739	0.288557	0.153708	0.318257	0.0652549	0.0715616	0.00223756
	synthetic promoters	kbl-const	0.416022	0.104339	0.0450713	0.166234	0.366227	0.0237594	0.0809428	0.335739	0.37527	0.0326986	0.140644	0.0412332	0.0420096	0.0380313	0.355974	0.117499	0.218059	0.269065	0.406219	0.166047	0.441668	0.218082	0.38401	0.32245	0.400541	0.23295	0.118546	0.277071	0.0678196	0.193441	0.218955	0.266474	0.108793	0.219457	0.168708	0.379761	0.364389	0.0930966	0.219853	0.31536	0.125042	0.100759	0.410241	0.123166	0.170309	0.186468	0.0343951
	synthetic promoters	pykF-const	0.441792	0.111412	0.0592545	0.253621	0.329888	0.028576	0.0754487	0.409672	0.392131	0.063114	0.0623122	0.049326	0.0516016	0.0526755	0.430126	0.18502	0.0528639	0.347812	0.2057	0.161837	0.0722286	0.378862	0.317108	0.355261	0.318027	0.347812	0.425386	0.372239	0.291036	0.432619	0.359203	0.10878	0.35565	0.386878	0.43095	0.121059	0.108562	0.163605	0.338778	0.041819	0.147147	0.136999	0.239285	0.103764	0.204364	0.111164	0.178114
	synthetic promoters	epd-const	0.133954	0.336121	0.0626108	0.448183	0.247913	0.383659	0.319745	0.0732452	0.0495206	0.187485	0.273881	0.338778	0.306756	0.280536	0.204625	0.147452	0.0626108	0.262256	0.317596	0.333961	0.0146953	0.308051	0.353168	0.357795	0.170436	0.203857	0.399751	0.410856	0.0823861	0.134628	0.279268	0.0485419	0.436596	0.152073	0.147721	0.0277184	0.0345807	0.127636	0.276812	0.0780692	0.164912	0.0626108	0.0102487	0.00487725	0.293064	0.390896	0.395894
	synthetic promoters	epdIcd	0.144174	0.258063	0.0652168	0.289963	0.317688	0.433926	0.238738	0.100454	0.0746515	0.261191	0.422561	0.432243	0.42966	0.409712	0.428842	0.183136	0.0963489	0.358568	0.321734	0.283134	0.181016	0.363329	0.421906	0.384855	0.283134	0.350814	0.386335	0.239597	0.0719326	0.258821	0.419798	0.127664	0.220802	0.171327	0.18502	0.108222	0.10878	0.134232	0.199638	0.212832	0.19739	0.0985817	0.0271284	0.0616716	0.300248	0.403285	0.317108

## Sheet: EV table 7 - 3
Inferred promoter-metabolite network (as in main figure 4A). Only metabolites with at least one significant interaction to any of the tested promoters are shown (calculated as Pearson correlation coefficient between specific regulation and reconstruction based on log normalized metabolite concentration, see main figure 3). Numbers denote corresponding Pearson correlation coefficients (>0 : positi…
global regulation: calculated as Pearson correlation coefficient between measured promoter activity and reconstruction based on singular vector 1 alone for the 23 conditions for which promoter activity and metabolomics data were available, same as gray circles in main figure 4A. Measurement and reconstruction were transformed back to original linear scale before calculating the correlation coeffi…
global + specific regulation: calculated as Pearson correlation coefficient between measured promoter activity and reconstruction based on singular vector 1 plus metabolite signal (if available) for the 23 conditions for which promoter activity and metabolomics data were available. Measurement and reconstruction were transformed back to original linear scale before calculating the correlation coe…
Unexplained: Calculated as: 1 - (global + specific regulation)
Parameters: obtained by linear regression between each promoter's specific regulation component and the corresponding log normalized metabolite concentration (see methods section of main text).
Promoter were sorted according to pathways
			Inferred network
Pathway	Promoter		Glycerol-P	F1P	G6P	FBP	xPG	PEP	Alpha ketoglutarate	Aspartate	Phenylalanine	cAMP			global regulation	global + specific regulation	Unexplained
glycolysis/gluconeogenesis	pgi		0	0	0	0	0	0	0	0	0	0			0.918711	0.918711	0.0812894
glycolysis/gluconeogenesis	pfkA		0	0	0	0	0	0	0	0	0	0			0.974408	0.974408	0.025592
glycolysis/gluconeogenesis	epd		0	0.836015	0	0	0	0	0	0	0	0			0.448865	0.894667	0.105333
glycolysis/gluconeogenesis	gapA		0	0	0	0.905971	0	0	0	0	0	0			0.856495	0.975161	0.0248388
glycolysis/gluconeogenesis	pgmI		0	0	0	0.827902	0	0	0	0	0	0			0.694437	0.943442	0.0565582
glycolysis/gluconeogenesis	pykF		0	0	0	0.915276	0	0	0	0	0	0			0.717612	0.946253	0.0537474
glycolysis/gluconeogenesis	lpd		0	0	0	0	0	0	0	0	0	0			0.929063	0.929063	0.0709374
glycolysis/gluconeogenesis	pyrG		0	0	0	0	0	0	0	0	0	-0.85002			0.880269	0.960085	0.0399154
glycolysis/gluconeogenesis	fbp		0	-0.878475	0	0	0	0	0	0	0	0			0.829591	0.970143	0.0298566
glycolysis/gluconeogenesis	ppsA		0	0	0	-0.876902	0	0	0	0	0	0			0.338869	0.871201	0.128799
pentose phosphate pathway/ED pathway	zwf		0	0	0	0	0	0	0	0	0	-0.829206			0.848103	0.94461	0.0553904
pentose phosphate pathway/ED pathway	gnd		0	0	0	0	0	0	0	0	0	0			0.943212	0.943212	0.0567876
pentose phosphate pathway/ED pathway	tktA		0	0	0	0	0	0	0	0	0	0			0.899301	0.899301	0.100699
pentose phosphate pathway/ED pathway	talA		0	0	0	0	0	0	0	0	0	0.865499			0.434244	0.821486	0.178514
pentose phosphate pathway/ED pathway	talB		0	0	0	0	0	0	0	0	0	0			0.957772	0.957772	0.0422277
pentose phosphate pathway/ED pathway	rpiA		0	0	0	0	0	0	0	0	0	0			0.945318	0.945318	0.0546824
pentose phosphate pathway/ED pathway	aroK		0	0	0	0	0	0	0	0	0	-0.901732			0.808933	0.953344	0.0466563
pentose phosphate pathway/ED pathway	eda1		0	0	0	0	0	0	0	0	0	0			0.974585	0.974585	0.0254153
TCA cycle/glyoxylate shunt/anapleurosis	pck		0	0	0	0	0	0	0	0	0	0.866734			0.324615	0.646568	0.353432
TCA cycle/glyoxylate shunt/anapleurosis	ppc		0	0	0	0	0	-0.822694	-0.822694	0	0	0			0.79027	0.944977	0.0550228
TCA cycle/glyoxylate shunt/anapleurosis	acs		0	0	0	0	0	0	0	0	0	0.844796			0.250529	0.706916	0.293084
TCA cycle/glyoxylate shunt/anapleurosis	ackA		0	0	0	0	0	0	0	0	0	0			0.77217	0.77217	0.22783
TCA cycle/glyoxylate shunt/anapleurosis	acnB		0	0	0	0	0	0	0	0	0	0			0.853895	0.853895	0.146105
TCA cycle/glyoxylate shunt/anapleurosis	icd		0	0	0	0	0	0	0	0	0	0			0.669062	0.669062	0.330938
TCA cycle/glyoxylate shunt/anapleurosis	sdhC		0	0	0	0	0	0	0	0	0	0.82558			0.523173	0.865204	0.134796
TCA cycle/glyoxylate shunt/anapleurosis	fumA		0	0	0	0	0	0	0	0	0	0.898007			0.556707	0.898182	0.101818
TCA cycle/glyoxylate shunt/anapleurosis	mdh		0	0	0	0	0	0	0	0	0	0.865773			0.826975	0.949495	0.0505054
TCA cycle/glyoxylate shunt/anapleurosis	mqo		0	0	0	0	0	0	0	0	0	0			0.896988	0.896988	0.103012
TCA cycle/glyoxylate shunt/anapleurosis	aceB		0	0	0	0	0	0	0	0	0	0			0.834979	0.834979	0.165021
uptake systems	dctA		0	0	0	0	0	0.771809	0	0	0	0			0.526326	0.904774	0.0952259
uptake systems	dcuB		0	0	0	0	0	0.834519	0	0	0	0			0.372698	0.850543	0.149457
uptake systems	ptsH		0	0	0	0	0	-0.806807	0	0	0	0			0.285339	0.775653	0.224347
uptake systems	ptsG		0	0	0	0	0	-0.813859	0	0	0	0.813859			0.45824	0.794857	0.205143
uptake systems	fruB		0	0.804279	0	0	0	0	0	0	0	0			0.115607	0.89964	0.10036
uptake systems	idnD		0	0	0	0	0	0	0	0	0	0			0.286254	0.286254	0.713746
uptake systems	idnK		0	0	0	0	0	0	0	0	0	0			0.351133	0.351133	0.648867
uptake systems	gntK		0	0	0	0	0	0	0	0	0	0			0.25143	0.25143	0.74857
uptake systems	gntT		0	0	0	0	0	0	0	0	0	0			0.391106	0.391106	0.608894
uptake systems	gntP		0	0	0	0	0	0	0	0	0	0.884485			0.420854	0.818106	0.181894
uptake systems	galE		0	0	0	0	0	0	0	0	0	0			0.319338	0.319338	0.680662
uptake systems	galU		0	0	0	0	0	0	0	0	0	-0.808861			0.87871	0.965177	0.0348233
uptake systems	glpA		0	0	0	0	0	0	0	0	0	0.805922			0.222886	0.426301	0.573699
uptake systems	glpD		0.898384	0	0	-0.898384	0	0	0	0	0	0			0.185998	0.994303	0.00569742
uptake systems	glpF		0	0	0	0	0	0	0	0	0	0.829156			0.199459	0.346651	0.653349
expression machinery/transcription factors	rrnB		0	0	0	0	0	0	0	0	0	-0.795862			0.553672	0.877419	0.122581
expression machinery/transcription factors	rrnD		0	0	0	0	0	0	0	0	0	-0.915076			0.672383	0.942982	0.057018
expression machinery/transcription factors	hupA		0	0	0	0	0	0	0	0	0	-0.765627			-0.0453591	0.709418	0.290582
expression machinery/transcription factors	seqA		0	0	0	0	0	0	-0.771516	0	0	0			0.94127	0.968103	0.0318965
expression machinery/transcription factors	rpoE		0	0	0	0	0	0	0	0	0	0			0.88981	0.88981	0.11019
expression machinery/transcription factors	rpoH		0	0	0	0	-0.81644	0	0	0.81644	0	0			0.945798	0.984498	0.0155018
expression machinery/transcription factors	ihfb		0	0	0	0	0	0	0	0	0	-0.853959			0.794382	0.929705	0.0702947
expression machinery/transcription factors	crp		0	-0.778981	0.778981	0	0	0	0	0	0	0			0.918709	0.9808	0.0192003
expression machinery/transcription factors	cyaA		0	0	0	0	0	0	0	0	-0.856381	-0.856381			0.754209	0.949087	0.0509125
expression machinery/transcription factors	kdgr		-0.787245	0	0	0	0	0	0	0	0	0.787245			0.907448	0.962485	0.0375154
expression machinery/transcription factors	gntR		0	0	0	0	0	0	0	0	0	0			0.94927	0.94927	0.0507305
expression machinery/transcription factors	gntR2		0	0	0	0	0	0	0	0	0	0			0.987369	0.987369	0.0126308
expression machinery/transcription factors	fur		0	0	0	0	0	0	0	0	0	0			0.939817	0.939817	0.0601833
synthetic promoters	epd+Crp-Cra		0	0	0	0	0	0	0	0	0	0.850157			0.65426	0.918858	0.0811417
synthetic promoters	epdIcd+Cra(epd)		0	0.780981	0	0	0	0	0	0	0	0			0.480483	0.807952	0.192048
synthetic promoters	epdIcd+Cra(pykF)		0	0	0	0.886721	0	0	0	0	0	0			0.719562	0.948154	0.0518456
synthetic promoters	kbl-const		0	0	0	0	0	0	0	0	0	0			0.960336	0.960336	0.0396637
synthetic promoters	pykF-const		0	0	0	0	0	0	0	0	0	0			0.927745	0.927745	0.0722549
synthetic promoters	epd-const		0	0	0	0	0	0	0	0	0	0			0.988762	0.988762	0.0112381
synthetic promoters	epdIcd		0	0	0	0	0	0	0	0	0	0			0.985431	0.985431	0.0145687
			Parameters
Pathway	Promoter		Glycerol-P	F1P	G6P	FBP	xPG	PEP	Alpha ketoglutarate	Aspartate	Phenylalanine	cAMP
glycolysis/gluconeogenesis	pgi		0	0	0	0	0	0	0	0	0	0
glycolysis/gluconeogenesis	pfkA		0	0	0	0	0	0	0	0	0	0
glycolysis/gluconeogenesis	epd		0	0.406325	0	0	0	0	0	0	0	0
glycolysis/gluconeogenesis	gapA		0	0	0	0.267769	0	0	0	0	0	0
glycolysis/gluconeogenesis	pgmI		0	0	0	0.504535	0	0	0	0	0	0
glycolysis/gluconeogenesis	pykF		0	0	0	0.409077	0	0	0	0	0	0
glycolysis/gluconeogenesis	lpd		0	0	0	0	0	0	0	0	0	0
glycolysis/gluconeogenesis	pyrG		0	0	0	0	0	0	0	0	0	-0.272462
glycolysis/gluconeogenesis	fbp		0	-0.353365	0	0	0	0	0	0	0	0
glycolysis/gluconeogenesis	ppsA		0	0	0	-0.639017	0	0	0	0	0	0
pentose phosphate pathway/ED pathway	zwf		0	0	0	0	0	0	0	0	0	-0.354792
pentose phosphate pathway/ED pathway	gnd		0	0	0	0	0	0	0	0	0	0
pentose phosphate pathway/ED pathway	tktA		0	0	0	0	0	0	0	0	0	0
pentose phosphate pathway/ED pathway	talA		0	0	0	0	0	0	0	0	0	0.730391
pentose phosphate pathway/ED pathway	talB		0	0	0	0	0	0	0	0	0	0
pentose phosphate pathway/ED pathway	rpiA		0	0	0	0	0	0	0	0	0	0
pentose phosphate pathway/ED pathway	aroK		0	0	0	0	0	0	0	0	0	-0.456051
pentose phosphate pathway/ED pathway	eda1		0	0	0	0	0	0	0	0	0	0
TCA cycle/glyoxylate shunt/anapleurosis	pck		0	0	0	0	0	0	0	0	0	0.829895
TCA cycle/glyoxylate shunt/anapleurosis	ppc		0	0	0	0	0	-0.261688	-0.461689	0	0	0
TCA cycle/glyoxylate shunt/anapleurosis	acs		0	0	0	0	0	0	0	0	0	0.906104
TCA cycle/glyoxylate shunt/anapleurosis	ackA		0	0	0	0	0	0	0	0	0	0
TCA cycle/glyoxylate shunt/anapleurosis	acnB		0	0	0	0	0	0	0	0	0	0
TCA cycle/glyoxylate shunt/anapleurosis	icd		0	0	0	0	0	0	0	0	0	0
TCA cycle/glyoxylate shunt/anapleurosis	sdhC		0	0	0	0	0	0	0	0	0	0.438846
TCA cycle/glyoxylate shunt/anapleurosis	fumA		0	0	0	0	0	0	0	0	0	0.578494
TCA cycle/glyoxylate shunt/anapleurosis	mdh		0	0	0	0	0	0	0	0	0	0.32776
TCA cycle/glyoxylate shunt/anapleurosis	mqo		0	0	0	0	0	0	0	0	0	0
TCA cycle/glyoxylate shunt/anapleurosis	aceB		0	0	0	0	0	0	0	0	0	0
uptake systems	dctA		0	0	0	0	0	0.501194	0	0	0	0
uptake systems	dcuB		0	0	0	0	0	0.853383	0	0	0	0
uptake systems	ptsH		0	0	0	0	0	-0.927167	0	0	0	0
uptake systems	ptsG		0	0	0	0	0	-0.312518	0	0	0	0.459052
uptake systems	fruB		0	0.541395	0	0	0	0	0	0	0	0
uptake systems	idnD		0	0	0	0	0	0	0	0	0	0
uptake systems	idnK		0	0	0	0	0	0	0	0	0	0
uptake systems	gntK		0	0	0	0	0	0	0	0	0	0
uptake systems	gntT		0	0	0	0	0	0	0	0	0	0
uptake systems	gntP		0	0	0	0	0	0	0	0	0	0.814757
uptake systems	galE		0	0	0	0	0	0	0	0	0	0
uptake systems	galU		0	0	0	0	0	0	0	0	0	-0.247185
uptake systems	glpA		0	0	0	0	0	0	0	0	0	0.812472
uptake systems	glpD		1.46399	0	0	-0.513279	0	0	0	0	0	0
uptake systems	glpF		0	0	0	0	0	0	0	0	0	0.867532
expression machinery/transcription factors	rrnB		0	0	0	0	0	0	0	0	0	-0.650562
expression machinery/transcription factors	rrnD		0	0	0	0	0	0	0	0	0	-0.62861
expression machinery/transcription factors	hupA		0	0	0	0	0	0	0	0	0	-0.843375
expression machinery/transcription factors	seqA		0	0	0	0	0	0	-0.294773	0	0	0
expression machinery/transcription factors	rpoE		0	0	0	0	0	0	0	0	0	0
expression machinery/transcription factors	rpoH		0	0	0	0	-0.428099	0	0	0.324462	0	0
expression machinery/transcription factors	ihfb		0	0	0	0	0	0	0	0	0	-0.412877
expression machinery/transcription factors	crp		0	-0.143931	0.438903	0	0	0	0	0	0	0
expression machinery/transcription factors	cyaA		0	0	0	0	0	0	0	0	-1.11749	-0.349106
expression machinery/transcription factors	kdgr		-0.213551	0	0	0	0	0	0	0	0	0.168722
expression machinery/transcription factors	gntR		0	0	0	0	0	0	0	0	0	0
expression machinery/transcription factors	gntR2		0	0	0	0	0	0	0	0	0	0
expression machinery/transcription factors	fur		0	0	0	0	0	0	0	0	0	0
synthetic promoters	epd+Crp-Cra		0	0	0	0	0	0	0	0	0	0.318193
synthetic promoters	epdIcd+Cra(epd)		0	0.480002	0	0	0	0	0	0	0	0
synthetic promoters	epdIcd+Cra(pykF)		0	0	0	0.442579	0	0	0	0	0	0
synthetic promoters	kbl-const		0	0	0	0	0	0	0	0	0	0
synthetic promoters	pykF-const		0	0	0	0	0	0	0	0	0	0
synthetic promoters	epd-const		0	0	0	0	0	0	0	0	0	0
synthetic promoters	epdIcd		0	0	0	0	0	0	0	0	0	0

## Sheet: EV table 7 - 4
Target overlap and enrichment were calculated as described in the main text
		Target overlap [0 to 1]
		Transcription factor
Number of promoter targets	Metabolite	Fis	Rob	CpxR	IHF	Fnr	Crp	Mlc	H-NS	SoxS	OxyR	PhoB	GadE	FlhDC	ArcA	MarA	NarL	HU	IclR	DnaA	NagC	GntR	IdnR	UxuR	CytR	GalS	GalR	GlpR	Cra	KdgR	Fur	DpiA	DcuR	CreB	DksA	Lrp
21	cyclic AMP	0.285714	0.047619	0	0.0952381	0.190476	0.619048	0.047619	0.047619	0.0952381	0.047619	0	0	0.0952381	0.238095	0.047619	0	0	0	0	0	0	0	0.047619	0	0	0	0.0952381	0.0952381	0	0.0952381	0.047619	0	0.047619	0.0952381	0.0952381
5	F1P	0.2	0	0	0	0	0.4	0	0	0	0	0	0	0	0	0	0	0	0	0	0	0	0	0	0	0	0	0	0.8	0	0	0	0	0	0	0
6	FBP	0	0	0	0	0	0.333333	0	0	0	0	0	0	0	0.166667	0	0	0	0	0	0	0	0	0	0	0	0	0.166667	0.833333	0	0	0	0	0	0	0
5	PEP	0.2	0	0	0	0.2	0.8	0.4	0	0.2	0	0	0	0	0.4	0	0.2	0	0	0	0.2	0	0	0	0	0	0	0	0.4	0	0	0	0.4	0	0	0
Number of promoter targets	Metabolite	significance in enrichment analysis (-log10(p-value))
21	cyclic AMP	0.0284568	0.328125	1	0.397883	0.15242	0.0781329	0.552083	0.552083	0.397883	0.552083	1	1	0.104167	0.343325	0.328125	1	1	1	1	1	1	1	0.328125	1	1	1	0.248656	0.997375	1	0.397883	0.328125	1	0.328125	0.104167	0.104167
5	F1P	0.54374	1	1	1	1	0.78103	1	1	1	1	1	1	1	1	1	1	1	1	1	1	1	1	1	1	1	1	1	0.0195853	1	1	1	1	1	1	1
6	FBP	1	1	1	1	1	0.870721	1	1	1	1	1	1	1	0.72846	1	1	1	1	1	1	1	1	1	1	1	1	0.259409	0.00550444	1	1	1	1	1	1	1
5	PEP	0.54374	1	1	1	0.450836	0.140898	0.00496032	1	0.28369	1	1	1	1	0.233045	1	0.078125	1	1	1	0.078125	1	1	1	1	1	1	1	0.434969	1	1	1	0.00496032	1	1	1
